# Supplementary material for: Changing turn-over rates regulate abundance of tryptophan, GS biosynthesis, IAA transport and photosynthesis proteins in Arabidopsis growth defense transitions
Source: BMC Biol. 2023 Nov 9;21:249. doi: 10.1186/s12915-023-01739-3 (PMC10634109; doi:10.1186/s12915-023-01739-3)
Supplement: Supplementary file 4 — Additional file 4. Relative isotopic abundance (RIA) in partial labeling experimens in Col-0 (untreated and exposed to flg22) and myc234 (exposed to flg22). [file 12915_2023_1739_MOESM4_ESM.xlsx]

## Sheet: Col-0 Control
	RIA A									RIA B									RIA C
AAseq	RIA 8 hr	RIA 9 hr	RIA 10 hr	RIA 12 hr	RIA 24 hr	RIA 36 hr	RIA 48 hr	RIA 72 hr	RIA 96 hr	RIA 8 hr	RIA 9 hr	RIA 10 hr	RIA 12 hr	RIA 24 hr	RIA 36 hr	RIA 48 hr	RIA 72 hr	RIA 96 hr	RIA 8 hr	RIA 9 hr	RIA 10 hr	RIA 12 hr	RIA 24 hr	RIA 36 hr	RIA 48 hr	RIA 72 hr	RIA 96 hr
AAEFVISK	0.271998	0.208421	0.0989755	0.251582	0.148733	0.467805	0.780905	0.736311	0.789747	0.391778	0.324368	0.166044	0.345663	0.114379	0.828443	0.805087	0.960567	0.887748	0	0	0.0871642	0.0830883	0.350877	0.5989	0.777119	0.789445	0.962329
AAYDNGTSAIPNR	0.164965	0	0.00763222	0.625884	0.161264	0.461052	0.514065	0.63627	0.559228	0	0.120892	0.531893	0.152957	0.780248	0.395511	0.370739	0.502821	0.46618	0.103597	0.15338	0.109085	0.266407	0.193008	0.201554	0.28038	0.472892	0.529941
ADFGGSSDGTAFNFLAR	0	0.058845	0	0.060783	0.00364948	0.0445807	0.237087	0.535763	0.47044	0	0	0	0	0.147971	0.153085	0.290742	0.632761	0.789011	0.236839	0.096056	0.0671549	0.00649829	0.0633791	0.0442889	0.498878	0.911854	0.812924
ADGLVTLTPNQDQEASSEVLPINFNGLAK	0	0.247195	0.255969	0.168	0.541979	0.258542	0.539064	0.578979	0.790173	0	0.0236445	0.0623643	0.00875033	0	0	0.540843	0.414939	0.231714	0.239094	0.0631031	0.126939	0.170057	0.0569647	0	0.146576	0.100605	0.667807
AEAVEGAATSDDDLK	0.52018	0.286146	0.175806	0.212671	0.140837	0.428652	0.77704	0.874147	0.918542	0.10924	0.100864	0.0705816	0	0	0.483577	0.0307594	0.89353	0.501755	0	0.0601161	0	0.0649427	0	0.0449799	0.623029	0	0
AEDWLNPDVVLEAFEAR	0	0.0838277	0.0379312	0	0.329239	0.352474	0.50388	0.769151	0.428598	0.115525	0.289876	0.120096	0.312203	0.288999	0.413478	0.666645	0.895189	0.846501	0.382974	0.141772	0.290653	0.379905	0.372206	0.304574	0.783071	0.89174	0.853451
AEYYSITDEEALEAFK	0	0	0.237158	0	0.0496832	0.0394637	0.436846	0.767501	0.832583	0	0.101526	0.0372476	0	0.0460366	0	0.0982531	0.0544492	0.794886	0.266317	0	0.0104044	0.0404626	0.209321	0.200897	0.271702	0.454285	0.756844
AFADAVPSWDNIVVAYEPVWAIGTGK	0.0326593	0.0459893	0.0197307	0.0314396	0.0274049	0.025537	0.0294716	0.0608924	0.85117	0.103387	0.0875582	0.153803	0.176648	0.264545	0.370713	0.543238	0.559573	0.7961	0.0808946	0.141485	0.12773	0.0951449	0.379675	0.421224	0.539675	0.67479	0.842949
AGEFSEYTLPLLWDR	0.473707	0.469758	0.562664	0.482848	0.717808	0.825228	0.858459	0.916009	0.963819	0.244792	0.530364	0.504175	0.567448	0.346763	0.593651	0.430047	0.968218	0.980972	0.0834458	0.394867	0	0.239612	0.312204	0.0622823	0.211757	0.302937	0
AGLQVDNGANEQVGK	0.478824	0.0118418	0.272239	0.43927	0.487192	0.332283	0.6942	0.675166	0.906759	0	0.0314862	0	0	0.120232	0.262945	0.507356	0.572313	0.879921	0.0806533	0.0881345	0.179963	0.37444	0.149172	0.183464	0.351953	0.509223	0.542743
AGVNASSDWVMESMNK	0.126638	0.33738	0.283854	0.216938	0.408481	0.336222	0.391103	0.510219	0.961072	0.118013	0	0	0	0	0.0194496	0	0.0273487	0.422128	0.142099	0.0914398	0.153899	0.0653687	0.207386	0.378773	0.733641	0.923708	0.948751
AHTDAGGIILLFQDDK	0.173353	0.255922	0.355204	0.542558	0.447147	0.869871	0.87368	0.830627	0.904148	0.225503	0.284667	0.471077	0.174501	0.0762095	0.454939	0.444594	0.663002	0.531287	0.0882558	0.384209	0	0.0106412	0.140898	0.427569	0.801754	0.878235	0.960737
AIELGSEETAR	0	0.0836404	0.0572528	0.124161	0.246383	0.128741	0.201015	0.263542	0.238856	0.0327223	0.103288	0	0	0.00480289	0.299224	0.0416751	0.211743	0.366629	0.0321537	0.112203	0.0949473	0.217387	0.521809	0.351236	0.277723	0.776872	0.746479
AIFGSGSPFDPVVYDGK	0.0452312	0.0463432	0.0573598	0.0228777	0.186337	0.317506	0.461364	0.700073	0.749513	0	0.0119255	0.00155382	0.0218492	0.11818	0.0337351	0.0190565	0.659114	0.747623	0	0.0123097	0	0.0448241	0.140223	0.334882	0.801033	0.672636	0.759839
ALNGVPNAALAEYYAQR	0.0111352	0.128134	0	0	0	0	0	0.0794674	0.205433	0.0558596	0.0762617	0.135295	0.213961	0.0862545	0.322729	0.215382	0.48092	0.728232	0.202261	0.175611	0.402651	0.149434	0.0985278	0.0303533	0.621527	0.746361	0.577735
ALTYAIVNR	0.253158	0.138999	0.196866	0.1484	0.846041	0.65861	0.894803	0.47231	0.444386	0.345008	0.180167	0.131766	0.243889	0.644083	0.0558578	0.0134724	0.91778	0.602199	0.000566055	0	0.0433985	0.252631	0.737214	0.092101	0.815594	0.876335	0.633938
ASQFQEQELAQGR	0.243488	0.37833	0.233746	0.306102	0.50032	0.167121	0.398757	0.464584	0.770667	0	0	0.119995	0.654943	0.120656	0.321361	0.44122	0.683396	0.811321	0	0.00916537	0	0.104795	0	0	0	0.306152	0
ASSWIQEDSCPDYMLK	0.0483069	0.00893833	0.00231409	0.0115025	0.454731	0.301064	0.542654	0.782336	0.908383	0.211281	0.402383	0.571618	0.47275	0.433927	0.701434	0.330125	0.7587	0.828353	0.0348929	0.167828	0	0.0176881	0.159195	0.257617	0.724215	0.806657	0.883233
ATGPNGEALTAEEAFK	0.0978291	0	0.00626204	0.0550607	0.279288	0.508294	0.3835	0.509684	0.682335	0.224427	0.123157	0	0.0813073	0.0827381	0.256965	0.295525	0.573032	0.574827	0.311023	0.362568	0.468195	0.4755	0.0873309	0.139926	0.428101	0.606094	0.702831
AVGVQGLVVPDVPLEETEMLR	0	0	0	0.0726729	0	0.202511	0.307453	0.451741	0.620202	0.0341522	0.105543	0.101298	0.121834	0.0293118	0.300558	0.138736	0.433254	0.848468	0	0.081905	0.120735	0.352919	0.146242	0.35512	0.258818	0.220393	0.518656
CHQDEVLVLPETAK	0	0	0	0.0725809	0.569244	0.607492	0.642163	0.557226	0.680754	0.203607	0.0476259	0.165334	0	0.506391	0.641952	0.643173	0.659596	0.638007	0.0295634	0.155863	0.0671794	0	0.512683	0.683795	0.656062	0.694306	0.749256
CIWGQGDGSTIPVYDTPIGK	0.65392	0	0.465049	0	0.199667	0.378905	0.0567219	0.0842292	0.927626	0	0	0	0	0	0	0	0	0	0	0	0	0	0	0	0	0	0
DAITPGSYFGNEIPDSIAIIK	0.131951	0.0843994	0.133646	0.287138	0.0185145	0.467429	0.183264	0.55999	0.874021	0	0	0	0.170281	0	0.014344	0.247092	0.483352	0	0.0223563	0.243138	0.198542	0.341009	0.695621	0.810594	0	0.781247	0.590394
DATTEDELWWGK	0.0229933	0.188743	0.0811365	0.103614	0.0762369	0.354344	0.41174	0.627141	0.818763	0.0375	0.0779526	0.0516337	0.0381562	0.0501943	0.0916546	0.463411	0.775486	0.825512	0.215201	0	0	0	0	0.0402242	0.487677	0.723392	0.765982
DFLSELAK	0.047778	0.146836	0.216345	0.236984	0.506817	0.604178	0.553988	0.946834	0.905253	0.0704916	0.160816	0.00926578	0.292352	0.394704	0.464062	0.798818	0.790593	0.845895	0	0	0	0	0	0.337583	0.491347	0.692833	0.767216
DFRDPTTAWK	0.00981417	0.0711937	0.146688	0.0660819	0	0.301559	0.333849	0.521857	0.587862	0.0897737	0.161914	0.196973	0.217141	0.0625478	0.282465	0.520245	0.293389	0.697794	0.0275402	0	0.00574849	0.0671173	0.0682423	0.18335	0	0.330572	0.604855
DGNLLAVTTADNGFK	0	0.0341987	0.343341	0.345495	0.0740201	0.257665	0.230601	0.609119	0.958052	0.227222	0.593749	0.645135	0.420723	0.499713	0.420082	0.640277	0.611386	0.954999	0	0.176426	0	0	0	0.092712	0.0515568	0.699033	0.716776
DIESALLDHLGVK	0	0	0	0.166342	0.26041	0.264756	0.354018	0.525016	0.681276	0.037508	0.00808268	0.0929715	0.202675	0.218168	0.252856	0.362868	0.438397	0.795977	0.0564623	0.0943951	0.10476	0.0348102	0.0931842	0.0774262	0.532467	0.654566	0.774392
DINMDSFR	0.688345	0	0	0.0113856	0.699745	0.495215	0.600185	0.711153	5.19718e-05	0	0	0	0	0	0	0	0	0	0.169857	0.251552	0.225379	0.0660247	0.177885	0	0.378587	0.238896	0
DLESAEQLSSQIGELFDESQIYR	0.0479915	0.00161179	0.0602043	0.147249	0	0	0.0387599	0.0450775	0	0.272938	0	0.185427	0	0.00162073	0.25262	0.0175468	0.214508	0.0843622	0	0	0	0	0	0.0736031	0	0	0.0611491
DLFTGTYMPSTELTGGYR	0.307254	0.202045	0	0	0	0.016205	0.148963	0.21522	0.188444	0.302015	0	0.0974743	0.547272	0.056296	0.501434	0.335342	0.217133	0.306421	0	0.0826671	0.242893	0.040305	0	0.0760082	0.0179046	0.560504	0.431844
DLGGTSTTQEVVDAVIAK	0.271322	0.479512	0.193954	0.156393	0.501917	0.576962	0.669135	0.643223	0.690415	0.607577	0.283186	0.22484	0.40536	0.639225	0.74526	0.885039	0.96893	0.961396	0.00762866	0.0577554	0.179404	0.0682944	0.187604	0.219626	0.601781	0.862627	0.963333
DLGGTSTTQEVVDAVIAKLD	0.371173	0.480369	0.68382	0.719574	0.716651	0.883817	0.919709	0.926994	0.961293	0	0	0.144349	0	0.314537	0.174681	0.934731	0.990989	0	0.313292	0.741122	0.712591	0.585115	0.804281	0.914861	0.951571	0.898052	0.980255
DLKPPILSLEEAVENFSLFEVPPPLR	0.344832	0.57842	0.151368	0.481858	0.18947	0.403987	0.121346	0.541999	0.886482	0	0.240441	0	0.311056	0	0	0	0.312503	0.610929	0.478348	0.675001	0.5065	0.614098	0.349015	0.335453	0.541881	0.810362	0.991857
DSPFGDVALR	0.307479	0.135672	0	0.136953	0	0.160274	0.204403	0.241083	0.501582	0	0.172048	0.180997	0.443453	0	0.224626	0.348717	0.841972	0.531165	0	0.200952	0.121909	0.023683	0.0694191	0.224895	0.104601	0.464343	0.45674
DSPLDVVVINDTGGVK	0.0358536	0	0.00431068	0.0722541	0.186326	0.355785	0.459651	0.593681	0.748999	0.0758261	0.0493989	0.0038785	0.0434585	0.165748	0.189635	0.351376	0.454859	0.690037	0	0	0.037104	0	0.0419498	0.155036	0.141676	0.183596	0.795164
DTAAWGDNPNEFIPER	0.515526	0.370869	0.710935	0	0.118363	0	0.00370493	0.383844	0.880299	0	0	0	0	0	0	0	0	0	0.0740478	0.0392711	0.297613	0.425339	0.0735736	0.320499	0	0	0.901839
DVNTNQQTTLPTGGK	0.360121	0.0844556	0.305865	0.448486	0.656256	0.519578	0.210304	0.910716	0.881031	0.544661	0.366003	0.398046	0.573994	0.569155	0.56007	0.324533	0.730027	0.295082	0.259503	0.638353	0.25808	0.113227	0.305845	0.113529	0.400147	0.0619192	0.879318
DVPGDIFR	0.247955	0.116065	0.119625	0.289041	0.402713	0.195971	0.098421	0.650193	0.424459	0.017433	0	0.182769	0	0.406148	0.414024	0.125564	0.277639	0.452237	0.119947	0	0	0.0585862	0	0	0.011025	0	0.36537
EADPLDSQVVTVAK	0.29518	0.246371	0.329826	0.429504	0.724533	0.856121	0.909416	0.943062	0.977398	0.188589	0.125323	0.130218	0.206996	0.162976	0.241966	0.289219	0.374155	0.965496	0.0813013	0.122352	0.108024	0.06959	0.135471	0.0814875	0.132188	0.289566	0.746366
EDDRDAPSFLFESVEPGSQSSNIGR	0	0.318391	0	0	0.291562	0.662592	0.791314	0.780181	0.83847	0.389873	0.376964	0.265124	0.267686	0.616037	0.779947	0.774069	0.853166	0.82474	0	0.229917	0.242594	0.0421365	0.279849	0.339938	0.394651	0.823272	0.74755
EEGLELYEDMILGR	0.17644	0.366769	0.109854	0.142267	0.222528	0.152156	0.492611	0.819914	0.981723	0	0	0.00896721	0.0258619	0	0.176007	0.264366	0.291719	0.430649	0.304364	0.349959	0.324615	0.354333	0.119863	0.401698	0.588699	0.511511	0.532563
EENLVFLPGDALGLK	0.0218591	0.0400924	0.203998	0.128143	0.063785	0.468394	0.69374	0.932062	0.972177	0	0	0	0.0132205	0	0.0338772	0.300929	0.185498	0	0.0174927	0.0636595	0.0252891	0	0.227632	0.401787	0	0.340836	0.567702
EGPDGFGVYASK	0.0883356	0.217834	0.386014	0.0999343	0.178329	0.535418	0.449493	0.648296	0.700305	0.159285	0.278227	0.249144	0.40765	0.569503	0.581242	0.680551	0.638411	0.635201	0	0	0.0838517	0	0.389224	0.152017	0.29064	0.156886	0.642477
EGPMLAGSGFFK	0.0625788	0.0381305	0.0776299	0.126671	0.214024	0	0.145261	0.338023	0.375465	0.188453	0.0433426	0.0392491	0.0470973	0.120728	0.134515	0.236639	0.289581	0.379534	0.500811	0.53262	0.121261	0.154475	0.268663	0.289224	0.510602	0.561517	0.602168
EGPPVFEQPEMTYEK										0	0.369967	0.0375103	0.266167	0.43683	0.584051	0.622923	0.578795	0.544544	0.116264				0.518131	0.433637	0.781595	0.37958	0.468123
EGVTATDLVLTVTQILR	0.0737317	0.0463229	0.00750845	0.0373673	0.0554313	0.144117	0.0868594	0.367486	0.651572	0			0.183737	0.00412552		0.276466	0.307289		0.06194	0.252421	0.154308	0.0142957	0.209468	0.212476	0.276443	0.47215	0.783946
EILFEIVDR	0	0.53298		0.19014	0.161445	0.345265	0.383431	0.829743	0.352369	0.0526602	0.00126329	0.0878183	0.13131	0.0901667	0.077185	0.159967	0.109146	0.910633	0.538466	0.514537	0.232347	0.31038	0.503714	0.580441	0.701978	0.55157	0.715364
EILSYYPSNYK	0		0.129756	0.375156	0.0232943	0.570687	0.171986	0.559779	0.942254	0					0.113822		0.352268	0.454359	0.218633		0.0549636	0.236547	0.342808	0.242482		0.490379	0.860681
EIPDAYER	0.0415837	0.0229209	0.151296	0.0930706		0.0609279	0.286682	0.0507069	0.859247	0.0200975	0.0627638	0.101562	0.172881	0.0801518	0.36491	0.17789	0.897654	0.158324	0.00705833	0.555999	0.0874527	0.0411668	0.0446336	0.0755298	0.34264	0.0363111	0.19951
EITQLLTLENFR	0.062542	0.102143		0.0492851	0.0660084	0.102835	0.34447	0.0722272	0.93929	0.0271355	0.137209	0.154393	0.523873	0.815832	0.528316	0.563975	0.776026	0.862677	0.17192		0.000780455		0.0317798	0.0882864	0.406894	0.0398267	0.113009
ELNPLDVLK	0.0566469	0.12552	0.0432126	0.191609	0.169181	0.512518	0.665842	0.462901	0.71886	0.0271551	0.0540702	0.142293	0.156846	0.551717	0.607203	0.624143	0.467662	0.825657	0.021445	0.0811493	0.0682772	0.149832	0.0527677	0.518993	0.391421	0.671728	0.730329
ESETASGILVR	0.0905749	0.032326	0.081435	0.0426308	0.0554598	0.0163227	0.00419293	0.0350116	0.972286	0.0153795		0.0428931		0.00615901		0.0458799	0.633158	0.587598	0.0457199	0.0556332	0.407879	0.131947	0.0562581	0.265032		0.207272	0.77456
ESLAVSSSSVEDK	0.0609906	0.0670679	0.0527785	0.0411669	0.0813073	0.0899475	0.359133	0.15625	0.839084	0.0507927	0.053911	0.0780696	0.0537329	0.0554433	0.0474701	0.0178027	0.0618624	0.1623	0.035679	0.0931563	0.05595	0.0541273	0.0291815	0.0367188	0.172834	0.087016	0.0217788
FADDEVQVQSR	0.0234239	0.148173	0.0842553	0.0929342	0.0658867	0.450142	0.416153	0.684153	0.566208	0.578628							0.305436	0.0580744	0.323245	0.255374	0.813202	0.228736	0.146838	0.739564	0.377903	0.421637	0.385938
FADLIEENIEELAK	0.126059	0.22973	0.1688	0.255694	0.316002	0.4415	0.475929	0.783075	0.796991	0	0.337356	0.216829	0.34982	0.206506	0.457541	0.260053	0.639349	0.578454	0	0.112627	0.0849045	0.113258	0.180642	0.120999	0.693715	0.854775	0.875347
FEGGGAFNVIPDSVTIGGTFR	0			0.492622	0.449632	0.621403	0.910606	0.906786	0.924691	0		0.500464	0.451624	0.606582	0.733293	0.909352	0.91527	0.960681	0		0.245678	0.222548	0.320664	0.360782	0.676477	0.874455	0.910161
FGLGDLVPFTNK	0			0.181299	0.598977	0.252456	0.648906	0.583117	0.391382	0.209282			0.0443132		0.42937	0.224045	0.371291	0.555867	0.0263574	0.24868	0.161172	0.180895	0.27811	0.258999	0.65343	0.815464	0.680113
FSNGDFPLPADPNSAPFR	0.381009	0.460636	0.674322	0.308522	0.725003	0.335686	0.118111	0.790002	0.599844	0.449791	0.291536	0.250768	0.192185	0.829151	0.689312	0.920506	0.783345	0.823905	0.0917952	0.275418	0.141264	0.350617	0.33775	0.751636	0.960102	0.981644	0.948708
FSNYEAWLSDPTHIGPSAQVVWPIVGQEILNGDVGGGFR	0.303904	0.00957213	0.0682014	0.217153	0.209438	0.421572	0.392497	0.678325	0.798394	0.0731717	0.244207	0.167866	0.229196	0.322511	0.355856	0.433558	0.734356	0.755074	0.136268			0.0954985	0.267518	0.419691	0.535256	0.717667	0.869936
FTHVLYNLSPAELYEQAIK	0.0532809	0.150857	0.136717	0.326631	0.106904	0.00450692	0.404979	0.182409	0.856271	0.177265	0.105776	0.197791	0.270111	0.184739	0.137116	0.427763	0.594212	0.845413	0			0.00979556	0.0313565	0.110784	0.0473634	0.105323	0.233095
GEDPYDDNVVR	0			0.124448		0.262285	0.0527558	0.439493	0.49452	0.13763	0.186074	0.0744462	0.318044	0.127266	0.0562799	0.43226	0.436186	0.606954	0.104736	0.0956666	0.270281	0.119066	0.222162	0.525841	0.549385	0.657862	0.623256
GEPENVVALAK	0		0.614916		0.161889	0.0185341	0.00761072	0.190469	0.83321	0.0992257	0.278898		0.126867	0.0489649	0.0216356			0.0845782	0.0243805	0.0886455	0.0399456	0.186913	0.160645	0.301128	0.478468	0.742998	0.723506
GIDDIMVSLAAK	0.856612	0.891584	0.904635	0.894768	0.951508	0.977142	0.984068	0.990225	0.993659	0.834989	0.844313	0.885128	0.904762	0.942825	0.974185	0.975535	0.98833	0.992208	0.851337	0.856591	0.888912	0.89984	0.945899	0.972701	0.972538	0.99111	0.99353
GLDDIADIR	0	0.248223	0.43806	0.116957	0.254619	0.176558	0.170196	0.222337	0.544754	0	0.111479		0.210364	0.0682534		0.673701	0.665205	0.769318	0	0.118999	0.0457744		0.662685			0.572842	0.477498
GLGDPETTLLK	0.107075	0.120801	0.139144	0.0633661	0.0574256	0.152828	0.140247	0.754534	0.82835	0.0500781	0.0595864	0.0549529	0.0720574	0.0785593	0.123494	0.287872	0.737531	0.47622	0		0.0241039			0.205631	0.0225312	0.790501	0.171454
GLPSLSYDELPSFVGR	0.074144	0.170882	0.0733104	0.160645	0.0777604	0.749998	0.702129	0.759554	0.742662	0.0484943	0.0917478	0.0449592	0.208972	0.166656	0.506725	0.480442	0.546865	0.799051	0.222106	0.425999	0.305423	0.481893	0.788595	0.64183	0.821925	0.861131	0.968496
GPEFATIVNSVTSK	0.0141765	0.0140654			0.163756	0.168189	0.0456912	0.186652	0.168996	0						0.00872402	0.371172	0.383494	0.118912	0.0938607	0.153582	0.225767	0.32065	0.344463	0.447419	0.606452	0.778388
GPLENLLDHLDNPVANNAWAFATK	0.00239525		0.0170299	0.0712137	0.095743	0.200038	0.18953	0.337932	0.300722	0.246943		0.274936	0.231924	0.254041	0.400955	0.273902	0.36133	0.181713	0.0115194	0.108359					0.112795		0.291386
GQDFELLPFGSGR	0.170447	0.26198	0.238364	0.219989	0.21872	0.10292	0.951134	0.966891	0.975617	0.728621	0.75861	0.745282	0.775663	0.87515	0.912628	0.951394	0.974948	0.978545	0.656228	0.703338	0.725354	0.74157	0.83793	0.922527	0.926974	0.963528	0.984005
GQPVGTIAAVDNSEEK	0.565315	0.446516		0.617465	0.183578	0.474885	0.394747	0.262529	0.561892	0.00929361		0.813528		0.749734		0.928957	0.944449	0.955188	0.739008		0.185026	0.0573191	0.32222	0.408943	0.124115	0.921441	0.944137
GSFITSNGALATLSGAK	0.454786	0.441646		0.47169	0.706004	0.687414	0.405581	0.660696	0.612247	0.161562	0.0460737	0.49047	0.445246	0.527073	0.850115	0.494121	0.738468	0.847466	0.155084	0.0835524		0.377929	0.50332	0.573022	0.651996	0.569482	0.729784
GTDYEFIPFGSGR	0.338337	0.312169	0.0108371	0.200793	0.0269679	0.360518	0.320059	0.587916	0.451753	0.388015	0.354035	0.608764	0.232871	0.553485	0.292103	0.420828	0.474344	0.80266	0		0.0132083	0.393535	0.264447	0.0550732	0.0675665	0.461926	0.938702
GVAADLPVELTGK	0.0133164	0.0694101	0.0336864	0.0219162	0.071922	0.0824634	0.2383	0.195057	0.327985	0.0604059	0.0685561	0.0380489	0.165282	0.192352	0.284901	0.338648	0.360789	0.332165	0.0545967			0.00867689	0.0649271	0.0978925	0.0759893	0.00149241	0.310979
GVCSNFLCDLKPGDEAK	0.769637		0.594247	0.782228	0.722218	0.877262	0.550252	0.698152	0.962823	0		0.484788			0.233919	0.899433	0.92205	0.880244				0.197034	0.0753919	0.278553	0.0402044	0.365271	0.290653
GYFIQPTIFADVTEDMK	0				0.463443	0.355844	0.706019	0.734491	0.378015	0				0.123162	0.114829	0.175488		0.33024	0.579574	0.263201	0.365398	0.176207	0.54679	0.833959	0.841785	0.334008	0.676396
GYLNNPAATAETIDK	0.137356	0.223506	0.222313	0.209265	0.277197	0.213946	0.236774	0.42655	0.87838	0.355146	0.0411189	0.232409	0.268585		0.598241	0.648649	0.765427	0.825239	0	0.110999			0.371731	0.562508	0.642442	0.779221	0.859407
IALVVADTQK	0.0831992		0.0504452	0.00132752	0.0715852	0.211985	0.049698	0.81422	0.833304	0	0.0460791	0.0393546	0.0419761	0.0734682	0.0554989	0.0641113	0.71432	0.955637	0.0728759	0.045875	0.0436089	0.0914256	0.185104	0.123692	0.146324	0.349774	0.713461
IANILSGNYCQPK	0		0.107958		0.129911		0.0751061	0.120209	0.330202	0.0911161	0.296438	0.356697	0.491752	0.485491	0.621924	0.57359	0.51871	0.458198	0.0844285	0.161593		0.192178	0.130236	0.267925	0.113621	0.415841	0.136884
ICCDGLVER	0.0260871	0.0297233	0.017698	0.0393386	0.49051	0.344824	0.364582	0.495409	0.63721	0.0732412	0.062978	0.0876158	0.0766118	0.0164122	0.101416	0.221901	0.261558	0.0741507	0	0.0699271		0.0872506	0.0238896	0.097866	0.0128019	0.114459	0.615717
IENEEGLTHFDEILQEADGIILSR	0.35586		0.029986	0.0709018	0.271977	0.033738	0.649588	0.780488	0.845843	0		0.110054	0.151314	0.281968	0.474924	0.615927	0.89976	0.864657	0	0.146681	0.118769	0.196443	0.322922	0.578468	0.52426	0.729615	0.808012
IFPEFQATYSELFDSLEK	0.0797738	0.152282	0.142835	0.319759		0.402761	0.0621682	0.405566	0.797615	0.00150145	0.0270874		0.204217	0.0721188	0.14698	0.182787	0.25969	0.387008	0				0.168274	0.352623	0.264245	0.563692	0.724103
IGAAICWENR	0	0.0600829	0.471304	0.320689	0.544029	0.200342	0.717474	0.593676	0.862645	0		0.046442	0.113208	0.185287	0.170113	0.303446	0.559309	0.702665	0	0.000251512			0.0549985	0.291214	0.0110263	0.282846	0.74985
IIDGPPSSSAGHPEEIEK	0.391607	0.0547801	0.654219	0.154732	0.103198	0.661984	0.586335	0.938852	0.962733	0.238107		0.828565	0.257527	0.916482	0.959267		0.516526	0.763876	0.581825		0.228014	0.143618	0.182596	0.499688	0.695425
IKDEDIVTLVDQFPGQSIDFFGALR	0.0505753	0.0268908	0.208976	0.121298	0.195217	0.358203	0.54244	0.841992	0.881998	0.180324	0.121441	0.216116	0.196049	0.220067	0.249376	0.689215	0.662597	0.805237	0.108714	0.0306518	0.0445251	0.0659212	0.0321523	0.405135	0.446555	0.665973	0.833701
ILDFWEK	0	0.0703102	0.278606	0.412911	0.588849	0.603013	0.572363	0.650542	0.482214	0.148155	0.140642	0.0633559	0.0482256	0.107837	0.2087	0.436509	0.274827	0.306204	0			0.138448	0.504417	0.148292		0.481765	0.516315
ILDPDTGDSLPR	0.0833628	0.0345339	0.0351875	0.342742	0.210086	0.659052	0.710558	0.773093	0.691934	0.474487	0.380474	0.11133	0.477396	0.428464	0.649852	0.678603	0.82404	0.794831	0.154135	0.172375	0.130364	0.264257	0.557917	0.522176	0.91448	0.498458	0.589943
ILGLGDLGVQGIGIPIGK	0.0222424	0.00152601			0.00329404	0.244504	0.445006	0.777117	0.754103	0.10736	0.0409398			0.159954	0.226017	0.612746	0.633721	0.774447	0.201808	0.195256	0.303612	0.134399	0.0809993	0.00141779	0.0501601	0.433534	0.793432
ILLESAIR	0.151455	0.0905219	0.171238	0.191387	0.289034	0.244808	0.297546	0.726117	0.733845	0.0282076	0.0983235	0.099291	0.137426	0.198473	0.353911	0.519885	0.640291	0.625606	0.0429538		0.079305	0.0342109	0.282519	0.4652	0.337345	0.576944	0.758913
ILVDHSIVEAFGQGGR	0.368682	0.188239	0.114901	0.10889	0.16223	0.34839	0.638428	0.473573	0.602046	0.10618	0.0380525	0.137158	0.277727	0.228598	0.162241	0.274317	0.64945	0.706407	0		0.091075	0.0953799	0.269319	0.235692	0.487244	0.348492	0.635454
IPTVDTIPK	0.0368117		0.0947818	0.210654	0.718843	0.211232	0.654499	0.254519	0.331024	0.0174591	0.133564		0.000894257	0.574833	0.222411	0.295292	0.296007	0.475193	0.103199	0.0527468	0.173186		0.362105	0.292381	0.76381	0.825997	0.793193
ISDSSDGNVAVDFYHR	0.059143	0.221116	0.174524	0.339496	0.390038	0.311138	0.230181	0.273194	0.171309	0	0.00432683	0.0408812	0.020967	0.0839252		0.0118266	0.427798	0.28955	0.157413	0.0783864	0.182275			0.0966893	0.000265978	0.0123884	0.297102
IVDPDTGDSLSR	0	0.0219737	0.73099	0.145138	0.00793814	0.166663	0.658591	0.652275	0.846892	0.239877	0.148298	0.0847725	0.254182	0.349293	0.246648	0.75579	0.438758	0.701438	0.00711652	0.410171	0.0156806	0.0206044		0.234614	0.61577	0.497803	0.808071
KIDELVEEAVEFADASPQPGR	0.0474867	0.00862289	0.0521662	0.122606	0.0272446				0.435263	0.153014		0.0459992					0.221852	0.530063	0.0216698		0.0317865	0.113019					0.147861
KPAVVNVIIDPFAGAESGR	0		0.369613	0.530449		0.0165061	0.217678	0.166038	0.893291	0.0575347	0.15137	0.0775521		0.127194			0.611677	0.589431	0			0.304865	0.201704	0.289208	0.243245	0.520299	0.905281
KPESCTYLLTK	0.563227	0.776705	0.712014	0.826766	0.707136	0.846777	0.78703	0.815091	0.794665										0.0669512	0.313517	0.47912	0.536306	0.20136	0.209878	0.170241	0.885879	0.848178
LAFPSFK	0					0.389699	0.245309	0.704699	0.625496	0	0.0202148	0.115893	0.174702	0.544773	0.40479	0.13874	0.261912	0.774788	0.110734	0.242471	0.0533104	0.328226	0.460083	0.323591	0.769322	0.506256	0.819585
LANIDLQIR	0.257232	0.359858	0.226761	0.620692	0.276563	0.439034	0.697343	0.861209	0.867566	0	0.246968	0.725187		0.256161		0.0242175	0.0883348	0.28837	0.278799	0.111103	0.237881		0.0424967		0.249892	0.152954	0.159064
LDLAEVADFVK	0	0.0272945	0.160457	0.230306	0.296191	0.452169	0.612602	0.712834	0.814512	0.164367	0.0632107	0.155462	0.217473	0.448948	0.453433	0.574333	0.729765	0.842025	0.0303446	0.0405704	0.0936152	0.20985	0.365812	0.584995	0.654959	0.768175	0.828209
LDMYVAAAGINPQR	0	0.244307	0.132566	0.285698	0.554968	0.381292	0.536575	0.52812	0.812813	0	0.0587331	0.0721163	0.0915244	0.153479	0.192238	0.165233	0.184631	0.241206	0.0859721	0.323959	0.398267	0.200245	0.286356	0.323569	0.439258	0.211241	0.585491
LDPAVYGDPTSLITWEIVER	0	0.245373			0.261997		0.191842	0.00733977	0.387264	0	0.142741	0.184895	0.350208	0.114877	0.480316	0.560661	0.484588	0.550503	0.0634525	0.119054	0.173314		0.0825512		0.335739	0.365657	0.107824
LFIANPDLVSR	0.318994	0.0199579	0.297416	0.227522	0.299649	0.130219	0.618685	0.670778	0.872013	0.0186746	0.0515699	0.103561	0.0643207	0.148431	0.534695	0.0630765	0.587693	0.150403	0.291127	0.0499991	0.0432882	0.155746	0.320057	0.253276	0.683609	0.820899	0.819265
LFPNLFGQPSALLVPNQSNEVSSDQK	0.0986434	0.545519	0.384765	0.526692	0.341573	0.500668	0.522083	0.500802	0.918582	0.391723	0.467965	0.239872	0.332029	0.0710116	0.418952	0.498599	0.832209	0.802836	0	0.0853746		0.349224	0.530515	0.41131	0.382354	0.636541	0.803391
LGDLSQTQIFAK	0	0.012375	0.040491	0.310772	0.517166	0.632964	0.787287	0.857262	0.881873	0	0.0860007	0.0573544	0.335144	0.565821	0.113643	0.372437	0.81716	0.894664	0.162737	0.246397	0.00393482	0.610157	0.628981	0.0487444	0.369147	0.403269	0.316005
LGGSSAFIGK	0.404211	0.471548	0.244732	0.0480855	0.052058	0.0408756	0.655115	0.746784	0.543829	0.240604	0.0527214	0.411437	0.0880757	0.109676	0.642865	0.737252		0.0545022	0.0402163	0.196836	0.374844			0.367095	0.543117	0.589862	0.914967
LIEANPLFR	0.105038	0.103496	0.0758708	0.120873	0.244404	0.403177	0.550345	0.717652	0.725674	0.185717	0.276203	0.28067	0.195629	0.370555	0.4367	0.550693	0.731196	0.778805	0.0465177	0.0513386	0.0479295	0.0265382	0.160392	0.0405766	0.0355777	0.10035	0.13455
LLFEVAPLGLLIENAGGFSSDGHK	0.419308	0.197193	0.304046	0.194262	0.261344	0.113549	0.397222	0.129171	0.247912	0.0270778	0.177158	0.181466	0.112097	0.173789	0.370278	0.305881	0.553132	0.551321	0.189782	0.296759	0.0583062	0.178507	0.197896	0.177163	0.0456607	0.284266	0.287734
LLTPNPELAETIR	0		0.027407		0.0751147	0.154943	0.130444	0.154358	0.176969										0								0.189902
LNWLLHFGESPK	0.725308	0.686689	0.617902	0.436765	0.828536	0.923877	0.921398	0.976924	0.971104	0.318466	0.380381	0.243341	0.305649	0.346185	0.339992	0.653403	0.446287	0.961012	0.142409	0.145307	0.169143		0.167439	0.181249	0.286791	0.217493	0.406549
LPEGFVESTK	0.494645	0.500437	0.136488	0.276469	0.48213	0.634593	0.442834	0.318488	0.874524	0.00041458		0.10526	0.0279408	0.0165764	0.45378	0.653529	0.808689	0.830518	0.101179		0.0814892						0.862165
LPLWPSEEAAR	0.657705	0.154393	0.161821	0.627247	0.588877	0.149461	0.746046	0.874006	0.674232	0.170711		0.645618		0.330641	0.422365	0.909793	0.542263	0.858616	0.492758	0.195977		0.742525	0.740395	0.841605	0.583859	0.956313	0.778282
LPMSVIDDYTIR	0.32572	0.0506523	0.326821	0.395247	0.738108	0.458775	0.461485	0.665363	0.794163	0.22317	0.0713164	0.0342911	0.3832	0.518954	0.749085	0.70845	0.794961	0.864721	0.142751			0.125638	0.781084	0.354786	0.57593	0.752891	0.847591
LPVTIQYPYEK	0.13602	0.225124	0.232519	0.427174	0.168314	0.581973	0.726617	0.73753	0.760267	0.0286599		0.296353	0.195775	0.119329	0.63338	0.42095	0.79798	0.790096	0.620772	0.583744	0.544596	0.662048	0.641328	0.737228	0.923831	0.895858	0.908666
LSDWITDATCTSGIGK	0.226389	0.389763	0.100086		0.178833	0.113125		0.228288	0.501947	0.191566	0.120546	0.551634	0.152368	0.168542	0.477327	0.633106	0.76589	0.817393	0.624846	0.156273	0.27676	0.166121	0.0615212	0.381753	0.911142	0.744558	0.978184
LSIAWPR	0.233823	0.0859742	0.0657733		0.0456217	0.172185	0.251439	0.792711	0.904572	0.139514	0.00398531	0.0618259	0.087391	0.0428266	0.219552	0.144081	0.732042	0.790799	0.219043	0.304015	0.294676	0.233018	0.343712	0.474995	0.408797	0.591831	0.792486
LTEVSEPSQCR	0	0.140585				0.22163	0.379408		0.0798482	0.0449909		0.171599	0.166682	0.224251	0.362714	0.164056	0.812192	0.901808	0.187597	0.0262603	0.0510012	0.0430045	0.250581	0.249661	0.0317671	0.0415143	0.44075
LTGITGGDQVAAAMGIYGPR	0.105763	0.00922601			0.102892	0.1046	0.287438	0.692741	0.86819	0.0798939	0.0322306	0.0962804	0.282481		0.308514	0.546912	0.663822	0.830997	0.0449966	0.0236048	0.0719344	0.0864885		0.0973349	0.380278	0.606147	0.928451
LTLEEFLER	0.742449	0.0668437	0.210414	0.0868363	0.152566	0.488014	0.595074	0.502958	0.746577	0.0740723	0.0316051	0.031953	0.113807	0.180639	0.105424	0.407255	0.438868	0.611709	0.321626	0.49586	0.1039	0.685593	0.201284	0.0953614	0.249178	0.593031	0.415756
LTNKPNATIEDLGEPEK	0.305245	0.222756	0.34235	0.196887	0.0629791	0.310645	0.45266	0.685246	0.713297	0.398921	0.488653	0.323929	0.366332	0.303903	0.236121	0.41103	0.757243	0.639186	0.212236	0.336635	0.241842	0.379088	0.381851	0.41684	0.350399	0.162651	0.93525
LVDEPDIANLPYLQNIVSETFR	0.474441		0.416556	0.58542	0.143856	0.139479	0.581433	0.52908	0.809071	0	0.341827	0.382543	0.251662	0.703344	0.624393	0.411855	0.571322	0.615047	0.0666479					0.658101	0.126423	0.372448	0.323317
LVNQVALATLAAEVPLAGENALPR	0.144481	0.0514642		0.0905311		0.170556	0.430389	0.517648	0.707045	0	0.045198	0.00976253		0.100985	0.0487477	0.290763	0.933792	0.941165	0.309922	0.130903	0.269329	0.101836	0.369029	0.300452	0.668814	0.794133	0.847381
LVYEGNPLAFLVEQAGGK	0.0428317	0.20428	0.211125	0.194123	0.524534	0.621717	0.848082	0.816897	0.871457	0.125692	0.219665	0.291628	0.490819	0.552445	0.559321	0.610831	0.870362	0.902059	0.255611	0.199599	0.0382392	0.2289	0.382891	0.527786	0.83105	0.784637	0.909829
LYTGDLK	0.149291	0.10135	0.121416	0.00438399	0.0771088	0.14463	0.0787619	0.110829	0.098262	0.0577608	0.0524252	0.0163598	0.051247	0.0623082	0.0604059	0.896233	0.0772794	0.694561	0			0.0122868	0.0723392	0.11614	0.0508441	0.337919	0.777758
MAEYAEELWELLK	0.0145108	0.0380445	0.0969109	0.197444	0.0839287	0.294084	0.213408	0.0981512	0.839621	0.0910789		0.0984222	0.117614	0.274567	0.0060929	0.114234	0.747887	0.675038	0.247482	0.259485	0.201628	0.180091	0.257799	0.422965	0.323145	0.510927	0.943868
MIGVEAAGFGLDSGK	0	0.0186373	0.049734	0.0498047	0.173051			0.708928	0.809958	0.0921166	0.383297	0.459003	0.727939	0.680508	0.663991	0.649999	0.928678	0.955037	0	0.11625			0.171383	0.119619	0.355565	0.160273	0.500116
MLAEYPTTAEQDQK		0.0778831	0.105595		0.0373927	0.100898	0.0370203	0.343945	0.576438	0.0214717	0.211822	0.0221572	0.302428		0.517345	0.272303	0.186892	0.901623	0	0.216117	0.252288	0.438141	0.418542	0.506354	0.459577	0.904727	0.938973
NASAVTELNPTAAVETF	0.020066	0.0696198	0.0455659	0.111571	0.151691	0.323109	0.261877	0.321619	0.442185	0.240263	0.0820823	0.0266472	0.00725919	0.0732867	0.20728	0.151071	0.621592	0.627648	0.0474519	0.063019	0.0985832	0.0519843	0.222997	0.14333	0.0624624	0.870253	0.957546
NDFTPEEEEEVRR	0.131481		0.0948738	0.121256	0.626238		0.357199	0.380145	0.294976			0.0499739	0.158897	0.327657		0.448277		0.120033
NILEEITWYK	0	0.087552	0.416718	0.50754	0.514888	0.741591	0.841482	0.68674	0.802205	0	0.160231	0.130794	0.497283	0.495025	0.771893	0.734898	0.779764	0.747878	0	0.330077	0.554908		0.0931877	0.779975	0.370718	0.877498	0.782285
NLETQSTQPETGTSR	0		0.071846							0.0681401	0.204293	0.0233333	0.0583555	0.12041	0.0605113		0.0480543	0.11339	0.0805135		0.191004	0.164416	0.18304		0.0604402	0.17318	0.0205164
NLLDLTCQTVADMIK	0.0470085	0.115329	0.128696	0.198029	0.753698	0.788032	0.853906	0.598476	0.907558	0.0642092	0.330965	0.156303	0.701179	0.804118	0.871204	0.762309	0.988825	0.734615	0.360293	0.662363	0.12571	0.246752	0.472547	0.647902	0.948845	0.890426	0.893799
NLVQWPVEEIK	0		0.162254	0.250185	0.343203	0.621708	0.290037	0.3197	0.514995	0							0.235219	0.139375	0	0.116136	0.297678	0.312784	0.142	0.29587	0.329489	0.531216	0.723962
NLVVVSSPDLTK	0.0556827	0.00341625	0.407732	0.0223148	0.301787		0.0861729	0.206759	0.858376	0.0500508			0.0394488	0.148675	0.0459561	0.760298	0.193769	0.830555	0.170348	0.0835047	0.172682	0.121847	0.226428	0.662517	0.776646	0.919415	0.725115
NVNLPGVVVDLPTLTEK	0.0804477	0.308735	0.0898402	0.0986401	0.369249	0.134221	0.402445	0.799439	0.269976	0	0.445456	0.0272017	0.199335	0.391515	0.152576	0.357907	0.566898	0.293146	0		0.187409	0.0682149	0.0991828	0.0446917	0.00634719	0.379993	0.419881
NVTDNIVDVIYK	0.0474013	0.0203748	0.555923	0.176263		0.185156	0.251566	0.680301	0.614576	0.228393	0.118135	0.339683	0.0752924		0.323145	0.104459	0.662045	0.646861	0.305419	0.0274532	0.132009	0.0945418	0.0820085	0.322238	0.379697	0.779364	0.38389
QALNVFR	0.0158795		0.0176531	0.0333254	0.0094362	0.098291	0.882827	0.402199	0.911471	0		0.0352734	0.36617	0.835992	0.268293	0.601313	0.874014	0.678253	0.133075	0.000199522	0.481787	0.0611697	0.104964	0.935577	0.131225	0.906326	0.976363
QIQDSVLEAILSR	0.205081		0.0929965	0.139144	0.179189		0.14744	0.00392715		0.19459	0.144086	0.332112	0.457603	0.0854867	0.26847	0.438058	0.212307	0.824971	0							0.127488	0.543898
QLCVITCGDDK	0.127771	0.147694	0.0756234	0.138165	0.778774	0.0810339	0.360067	0.555278	0.78891	0.138671	0.168136	0.151404	0.0132715	0.572677	0.0699488	0.0127474	0.439022	0.461784	0.20445	0.038213	0.0986337	0.131059	0.0467743	0.474374	0.225182	0.42572	0.446907
QNLDVTPDPATIIQAALPAILEK	0.231141	0.210456	0.161493	0.1021	0.317039	0.144867	0.614778	0.784585		0.034622	0.00882266	0.160106		0.144004	0.0117587	0.223911	0.280937		0				0.10013	0.0149598	0.0859019	0.241103
QSDCMIVAGTLTNK	0.0341351		0.0465727						0.970959	0.0530536	0.0832893	0.10799	0.0540831	0.00393811			0.645587	0.983921	0				0.0998075		0.075991	0.358643	0.732043
RFESEDDPLFLR	0.112092	0.134726	0.222656	0.119355	0.149038	0.26329	0.311236	0.724395	0.845178	0.138763		0.195011		0.0550153	0.567691	0.0410348		0.83801	0.0540258	0.0295305	0.0798532	0.109014	0.0589479	0.106044	0.10862	0.0503648	0.013095
RGEGPTLVECETYR	0.0197168							0.243867	0.0776922	0.185983		0.0346394			0.271487		0.0560592	0.0288571	0.0834968	0.114792		0.208718	0.1625	0.196598	0.370061	0.143644	0.332474
SDTGYDLNLFESK	0.0603489	0.0725778	0.182376	0.0528649	0.0490515	0.123639	0.165716	0.0231499	0.98353	0.133087	0.0775123	0.164067	0.228549	0.229341		0.0277868		0.983694	0.0994918	0.194832	0.149827	0.12622		0.0167973	0.949462	0.973481	0.988405
SEIESAVSLLR	0			0.328452			0.538958	0.725517	0.782881	0.42417						0.0122327		0.55044	0.350436	0.061885	0.0798993	0.215176	0.490979	0.744069	0.863589	0.85938	0.620319
SGIEQGPQVDSEQFNK	0		0.013137	0.194871	0.401271	0.53846	0.685357	0.74307	0.8746	0.300664	0.173373	0.182989	0.241015	0.476432	0.527541	0.605506	0.804473	0.849993	0.0124391	0.0233548	0.121528	0.425563	0.318525	0.608487	0.610126	0.783613	0.860848
SLEDHSPLPNITVGDIGTK	0	0.0149607			0.162536	0.269553	0.353184	0.539557	0.87738	0.10198	0.260037	0.280624	0.204015	0.172758	0.345364	0.340291	0.816814	0.97537	0	0.288689	0.256758	0.252159	0.139962	0.134314	0.344952	0.197058	0.77727
SLLVELISAK	0.201826	0.227253	0.0983732	0.204659	0.224492	0.235933	0.376557	0.486004	0.740947	0.233283	0.501626	0.0597293	0.0454093	0.100191	0.231976	0.481661	0.608065	0.735072	0				0.181171				0.615792
SLNEGGSTDTNIDTFVSR	0.220214	0.32154		0.151631		0.246266	0.223625		0.583118	0.410197	0.296344	0.149446	0.275133	0.0338438	0.51298	0.60716	0.388092	0.909148	0.250532				0.176274	0.252772			0.858757
SLTTTATADGIEECR	0				0.0471581			0.395506	0.820743	0.0430481	0.0246158	0.00553411		0.0554462	0.00908954	0.136702	0.263287	0.869477	0			0.0208949		0.0447747	0.418633	0.614603	0.95986
SPHIGNYDQELLYPPSSTSEISTETFFK	0	0.0117168	0.373503	0.390464		0.448069	0.497051	0.465227	0.51926	0.506233		0.513415			0.330021	0.331576	0.389184	0.346101	0.567571					0.394072	0.406487	0.471641	0.454077
SQYSDLTVVEAEK	0.13152	0.0705322	0.122566	0.690074	0.3509	0.895619	0.85319	0.783389	0.894813	0.223766	0.325268	0.348798	0.366954	0.502274	0.515646	0.83959	0.804702	0.873443	0.264458	0.0482739	0.0344642	0.1904	0.622279	0.542049	0.247561	0.787516	0.833062
SSEEEKLPSGFLETVNK	0	0.111292	0.0466118	0.111085	0.282178	0.321122	0.0739345	0.284636	0.569637	0	0.0154864	0.299122	0.0869828	0.110337	0.0183007	0.454459	0.514913	0.800191	0	0.0772748				0.11593	0.204093	0.581779	0.8808
TAEQTPLTAFYAGK	0.292451	0.26469	0.430641	0.284969	0.446763	0.57927	0.525896	0.748941	0.854851	0		0.316222	0.149469	0.196622	0.573651	0.406888	0.685225	0.847492	0	0.0995751	0.0181933	0.248181	0.0667124	0.0422123	0.331871	0.55879	0.528085
TDVMTLQGLGLVSPK	0.157274	0.0804462	0.102395	0.535046	0.577645	0.5754	0.636462	0.69625	0.499559	0		0.228502	0.012137	0.214208	0.424491	0.211961	0.282343	0.318423	0	0.529038	0.481502	0.0385716	0.484076		0.597673	0.843455	0.90748
TEDLGGNSTTQEVVDAVIANLD	0.0075041	0.132393							0.0881012	0.348028	0.561011		0.342615	0.341544	0.0969877	0.250313	0.254894	0.559808	0.215515	0.0704105	0.13142	0.0482815			0.0850429	0.174786	0.158842
TLFGPGPLFADELTR	0.0521962	0.0392901	0.0231947	0.258272		0.129447			0.282117	0.0506026	0.168648	0.14732	0.176608	0.11207	0.289464		0.760003	0.905203	0.551429	0.659991	0.643412	0.648614	0.601996	0.617231	0.73646	0.451091	0.966865
TPVGGGVSSLNVQLR	0.258891	0.258446	0.23827	0.295939	0.259087	0.247879	0.725085	0.926444	0.962715	0.175359	0.0487265	0.2411	0.0231823	0.0764996	0.044411	0.0232849	0.985638	0.948648	0							0.380621	0.77954
TTQNGSEVVELTEFEK	0.284712		0.203255	0.231477	0.161213	0.458737	0.479117	0.193848	0.469675	0.0608464	0.273324	0.498119	0.486054	0.354862	0.252613	0.2393	0.280154	0.544166	0							0.632459	0.634435
TTYVLAVK	0.0441363	0.0208291	0.0214655	0.026615		0.0405068	0.025827	0.0240537	0.620564	0.040783	0.0737917	0.0765838	0.0642679	0.295998	0.349679	0.632616	0.599583	0.732324	0.0144451	0.0461975	0.0492163	0.028784	0.0161506	0.0368313	0.0142203	0.0217847	0.376842
TVSQNDAFEFNSK	0.223383	0.498208	0.476047	0.226806	0.707459	0.286186	0.668972	0.782294	0.782164	0.0660883	0.0551284	0.0616187	0.217716	0.607794	0.316924	0.0683657	0.685474	0.778463	0.037133	0.0948202	0.0725659	0.109804	0.0423052	0.0408199	0.601743	0.749023	0.762822
TYDLGLASNLPR	0.180017	0.147284	0.0776903	0.0622619		0.0620973		0.161638	0.201204	0.231896	0.241277	0.210203	0.274687	0.0920549	0.27094	0.3493	0.784323	0.892846	0.0941945	0.00452818	0.0159028		0.153099	0.0275538	0.0998407		0.0152508
VAFIPYITAGDPDLSTTAEALK	0.152884	0.183837	0.0233426	0.0215082	0.0293091	0.18076	0.478887	0.537963	0.72446	0	0.0393975	0.115465				0.372262	0.0538092	0.296869	0	0.148631	0.126713	0.00469199	0.0269529	0.351473	0.171423		0.279964
VASPQQAQEVHVAVR	0.153759	0.134397	0.082908	0.0879284	0.114742	0.229829	0.146561	0.192959	0.264729	0	0.0958254					0.317662	0.735618	0.745417	0.00997887		0.0471341	0.0657927	0.0505872	0.189105	0.107079	0.076696	0.235883
VDDLMNWAR	0	0.0449241	0.000231086	0.148017	0.197644	0.665975	0.722731	0.75687	0.841019	0		0.0353387		0.0273933	0.435937	0.636757	0.576223	0.0584489	0.139819					0.265467	0.645476	0.801373	0.828436
VDVQCVLETLGGGLGGR	0.53901	0.465452	0.453738	0.550078	0.79754	0.739007	0.977362	0.900793	0.820895	0.418366	0.422354	0.29334	0.285271	0.502683	0.825464	0.763074	0.885222	0.793826	0.649243	0.665503	0.659369	0.615692	0.777924	0.64057	0.952751	0.875481	0.902195
VEAFAETLVSGLDR	0.0572969	0.257302		0.638016	0.781304	0.80319	0.767582	0.863767	0.840443	0.202775	0.454144	0.279021	0.342534	0.668838	0.706958	0.748263	0.772318	0.85232	0	0.193679			0.723696	0.754647	0.695094	0.752332	0.842227
VENQEGVANFDDILVNSDAFMIAR	0.0204594	0.079388	0.0115948	0.193952	0.334326	0.497269	0.571266	0.596054	0.856389	0.152096	0.319399		0.323492	0.413912	0.212623	0.512637	0.80772	0.83016	0.0256723	0.312146	0.173191	0.280983	0.194596	0.555193	0.740191	0.7472	0.715361
VFNQDLFFK	0	0.0966739	0.0715515	0.151978	0.15123	0.065991	0.259977	0.200091	0.637164	0.112188	0.181879	0.314495	0.352768	0.438944	0.368898	0.311673	0.684156	0.695829	0.00881544	0.240217	0.206168	0.11022	0.361852	0.287786	0.584469	0.423433	0.805557
VGDGDCGSTMYR	0.225201	0.54443	0.213435	0.615843	0.220975	0.18963	0.0437779	0.586501	0.0913875	0.113371	0.569066				0.659921	0.112458	0.544896	0.625079	0	0.343187	0.269614		0.505968		0.416787	0.0314609	0.408191
VGDWANYLTPEMAAR	0.0862034	0.363381	0.0282683	0.0489704	0.38215	0.624774	0.706683	0.715132	0.785423	0.106385	0.172474	0.120715	0.190699	0.245432	0.333392	0.62819	0.55774	0.580552	0.122871	0.000244776	0.177056		0.154598	0.473116	0.475438	0.675112	0.874938
VGEDEFGYMLANILK	0.010245		0.03648	0.0409184			0.0729327	0.323813	0.715241	0				0.0651893			0.39352	0.186911	0	0.202616	0.077386	0.182559			0.00365414	0.138734
VIEPSELSR	0.247361	0.404492	0.200852	0.367225	0.214695	0.401496	0.309733	0.714486	0.93683	0.106113	0.140614	0.18958	0.165215	0.30943	0.492362	0.587919	0.739832	0.855921	0.277121	0.0368243	0.257824	0.701003	0.042949	0.418526	0.0803611	0.0937249	0.0571947
VIEVAPIR	0.0382135	0.0944803	0.0904856	0.0718025	0.187369	0.411444	0.354206	0.797673	0.548016	0.0778213	0.0198264	0.0486322	0.0361553	0.0779856	0.131248	0.17108	0.152677	0.734318	0.0559783	0.0677874	0.168034	0.210263	0.293835	0.39281	0.394184	0.748309	0.617534
VITFNAQLDR	0.179809	0.451856	0.366513		0.00949848	0.795625	0.313881	0.923962	0.970398	0.453113	0.152893	0.0697131	0.331801	0.219378		0.99056	0.987151	0.965663	0			0.29459	0.73799	0.521998	0.791842	0.991825	0.984568
VLDACGSDIIELGVPYSDPLADGPVIQAAATR	0.447224	0.262381	0.634113	0.672732			0.214453	0.439017	0.429583	0.174716	0.324976		0.219886	0.156038		0.337355		0.62214	0	0.171007			0.00675332		0.225286	0.22832	0.0931891
VLSGESGAIADSLILNAAAALLVSNR	0.394511	0.0776876	0.223408	0.448215	0.125353	0.365522	0.648266			0.0373242	0.144595	0.0264824			0.107667	0.269601	0.548155		0.318551	0.458715	0.330838		0.490779	0.340606	0.603149		0.747445
VPGGSSSGSAVAVAAR	0.0184308	0.0780419	0.0761396	0.182143	0.39191	0.197992	0.331618	0.566912	0.632139	0	0.114668		0.0853846	0.065692	0.0470729	0.243809	0.988409	0.981064	0.00292043	0.234682	0.0652755		0.348703	0.61978	0.555526	0.175653	0.974608
VPIICTGNDFSTLYAPLIR	0.461296	0.186125	0.247251	0.0736237		0.341534	0.293595	0.659241	0.387108	0		0.203677		0.0713784	0.0804414	0.770973	0.583858	0.629721	0		0.0720597	0.02698		0.186177	0.342715	0.596908	0.552851
VPVVGVVYNPIMEELFTGVQGK	0.436691	0.264831	0.301713	0.666039		0.826326	0.807501	0.817632	0.912786	0.475008	0.585034		0.132764	0.699726	0.797803	0.786274	0.86635	0.911586	0.158354			0.158139		0.826163	0.707449	0.843016	0.892048
VQELSVYEINELDR	0.192991	0.0863967		0.0205066		0.240707	0.382897	0.775232	0.919217	0.0101462	0.135071	0.21421	0.259073	0.464399	0.244768	0.752406	0.191496	0.907036	0.000447356	0.0482224	0.30415	0.510295	0.363284	0.795225	0.561404	0.158995	0.912733
VQFGDLGNNFMVDAK	0.540131	0.107049	0.670824	0.195976	0.614893	0.553594	0.577029	0.889753	0.738306	0	0.220458	0.156597	0.237773	0.0579675	0.521608	0.654911	0.614566	0.724235	0			0.135703	0.579005	0.283706	0.404565	0.679784	0.717994
VQPDEGIYLR	0.592622	0.139244	0.00332322	0.323736	0.494723	0.404161	0.670546	0.637469	0.660732	0.0612379	0.219373	0.111376		0.0200673	0.663028	0.369085	0.758674	0.749617	0.218923	0.254044			0.386868	0.59348	0.469096	0.113035	0.856628
VQSLAESNLSSLPDR	0.423677	0.463485	0.497434	0.18524	0.345454	0.545912	0.535694	0.893822	0.846486	0.26936	0.148715	0.165646	0.281386	0.140028	0.360642	0.400262	0.728521	0.732553	0.148333		0.165776	0.157814	0.635047	0.720817	0.7281	0.71414	0.952509
VQTLAEGVTVAR	0.0192742	0.078959	0.0392639	0.159505		0.0753195	0.119821	0.0466828	0.375515	0.0892982	0.0134239	0.066976	0.0569062		0.0116702	0.0157364	0.344317	0.20708	0		0.0474803	0.0379878	0.139434	0.319127	0.446679	0.658199	0.82587
VSAANSRPPNPQ	0.147531	0.277468	0.118883	0.276726	0.107471	0.549286	0.363386	0.647189	0.875527	0.109941	0.0517174	0.146063	0.0718115	0.0962531	0.0192656	0.101892	0.568614	0.878636	0.19908	0.151172	0.0925565	0.183951	0.317285	0.190872	0.307442	0.917355	0.896556
VSAQSELLTALLVTEAGTK	0.733195	0.700343	0.630803	0.760716	0.852125					0.794901	0.839496					0.0219435			0.902988			0.60856	0.313473	0.448357	0.838115
VSFTGSTDVGR	0.0974975	0.468667	0.369461	0.566018	0.539911	0.728085	0.794925	0.871043	0.816638	0	0.0682327	0.214974	0.306658	0.717577	0.808672	0.689187	0.841395	0.815594	0.228985	0.38648	0.546471	0.437176	0.672919	0.660632	0.818201	0.872957	0.878407
VSNQIGLDAAVEAAAEFLNK	0.0705397	0.0812474	0.140371	0.0471989	0.466935	0.276096	0.278444	0.815068	0.641849	0	0.255994				0.264259	0.533249	0.680054	0.773471	0.236527	0.22434	0.287833	0.356351	0.698703	0.462621	0.73641	0.682896	0.809215
VSNYPPCPKPEMIK	0.211929	0.244638	0.54279	0.20849	0.44356	0.454037	0.255918	0.47729	0.679904	0	0.0813275	0.164488	0.236181	0.575347	0.576702	0.622228	0.687692	0.649723	0.0926762	0.735264	0.710796	0.486903	0.312158	0.242463	0.734203	0.743932	0.734318
VTGFGNPDWLR	0	0.173758	0.150595	0.0703891	0.0514965	0.0376473	0.384996	0.202385	0.281111	0.377111	0.406925	0.4182	0.320204	0.388864	0.350085	0.492603	0.674278	0.60804	0.202362	0.15295	0.241223	0.166343	0.0553366	0.106628	0.273147	0.597003	0.699383
VTIVQSSTVYNDTPATIDK	0.0577514	0.0939797	0.111409	0.0653627	0.211751	0.176828	0.352742	0.479182	0.850178	0.250239	0.109553	0.139778	0.417952	0.419274	0.546984	0.589247	0.776115	0.857819	0.0112049		0.0337916	0.105908	0.271819	0.299796	0.414289	0.684356	0.836857
VVIDCATTDPDGR	0.0228803	0.00459872	0.228797		0.0756625	0.514723	0.90191	0.865467	0.503388	0		0.119687	0.0570945	0.227192	0.536107	0.781395	0.389148	0.831862	0.137642	0.2461	0.0834571	0.207159	0.28328	0.539748	0.567714	0.698759	0.812002
VYDEFVEK	0.0032997	0.133157	0.244606	0.386635	0.298844	0.652605	0.503612	0.131223	0.0865231	0.363793	0.238502	0.278256	0.44604	0.700404	0.582078	0.891732	0.791006	0.229705	0.0943198	0.237155	0.1999	0.178865	0.114429		0.561295	0.943569	0.72482
VYTVFLPLIEGSFR	0.0559024	0.169337	0.0211167	0.0393403	0.274604	0.856758	0.758255	0.870892	0.935788	0.157622	0.155076	0.124497	0.340905	0.172296	0.825168	0.794514	0.746481	0.64712	0.199001	0.326519	0.341165		0.0793553	0.323096	0.696571	0.762681	0.854135
WAMLGAFGCITPEVLQK	0.244519	0.0755912	0.1413	0.179767	0.207247	0.337741	0.321744	0.382898	0.953668	0					0.638491	0.191197	0.828832	0.152882	0	0.345626	0.194931	0.373147	0.327173	0.0104492	0.337674	0.27323	0.550824
WDGVPFLMK	0			0.130372	0.223752	0.202311	0.0583097	0.372714	0.309092										0.0617402	0.039832	0.108976	0.342277		0.129437	0.180797	0.0600467	0.919772
YDLSSIR	0.143704	0.0923951	0.171803	0.130985	0.297495	0.250743	0.481109	0.71366	0.814636	0.116511	0.171347	0.108728	0.0587726	0.0284785	0.231803		0.510689	0.683894	0.351356	0.0953366	0.202508	0.148119	0.471038	0.712076	0.372595	0.431902	0.872562
YLAAGDDFSIK	0.181395	0.238122	0.415497	0.516824	0.55889	0.571864	0.181683	0.477139	0.764049	0			0.177585	0.321017	0.442392	0.716612	0.680679	0.638527	0.0968673	0.197143	0.395225	0.3377	0.402373	0.508462	0.169724	0.558016	0.695654
YNDLLDR	0.139872	0.155715	0.109307	0.219044	0.277172	0.468724	0.556273	0.686135	0.761493	0.169618	0.161808	0.182659	0.208175	0.258292	0.488525	0.617819	0.701397	0.783753	0.0910263	0.132626	0.104049	0.137812	0.267229	0.512813	0.536819	0.644809	0.793443
YPSYPEQEGTWK	0.591944	0.306329	0.302382	0.476149	0.258547	0.743354	0.445024	0.401555	0.85955	0					0.109655	0.0650852	0.211285	0.247955	0.314243	0.478303	0.517679	0.676131	0.642244	0.81564	0.69963	0.894197	0.918909
YVSGPYDAEEGFQR	0.596853	0.481712	0.518049	0.332519	0.484316	0.365588	0.532038	0.887424	0.706696	0.156146	0.373618	0.527563	0.517305	0.645799	0.294441	0.778358	0.883026	0.836549	0	0.139201					0.799376	0.750318	0.725128
YYTLIVGANER	0.534748	0.198466	0.114629	0.345994	0.140303	0.641395	0.543631	0.405678	0.497043	0.0157915				0.651432		0.210491	0.669726	0.796649	0.0669608	0.48217	0.524827	0.0383346	0.513592	0.76068	0.659059	0.876325	0.374935

## Sheet: Col-0 treated
	RIA A											RIA B											RIA C
AAseq	RIA 8 hr	RIA 10 hr	RIA 12 hr	RIA 14 hr	RIA 16 hr	RIA 24 hr	RIA 32 hr	RIA 40 hr	RIA 56 hr	RIA 80 hr	RIA 104 hr	RIA 8 hr	RIA 10 hr	RIA 12 hr	RIA 14 hr	RIA 16 hr	RIA 24 hr	RIA 32 hr	RIA 40 hr	RIA 56 hr	RIA 80 hr	RIA 104 hr	RIA 8 hr	RIA 10 hr	RIA 12 hr	RIA 14 hr	RIA 16 hr	RIA 24 hr	RIA 32 hr	RIA 40 hr	RIA 56 hr	RIA 80 hr	RIA 104 hr
AAEFVISK	0.0932152	0.25001	0.251512	0.164659	0.358961	0.418304	0.331782	0.487599	0.645659	0.778567	0.797828	0.375863	0.470861	0.321042	0.409345	0.463025	0.648056	0.841613	0.700308	0.827243	0.761182	0.876521	0.209619	0.300849	0.252651	0.0649194	0.100746	0.176275	0.118658	0.417039	0.652368	0.842701	0.893091
AAYDNGTSAIPNR	0.264664	0	0.0689263	0	0	0.0523179	0.312813	0	0	0.215839	0.267499	0.245367	0.297415	0.226057	0.205289	0.162116	0.0352653	0	0.320347	0.128687	0.541451	0.436238	0	0	0	0	0	0	0	0	0	0	0
ADFGGSSDGTAFNFLAR	0.150838	0.084689	0.0783036	0.00467811	0.0106635	0.147503	0.27762	0.21224	0.165294	0.69184	0.886554	0.083126	0.056186	0.16973	0.0494817	0.127005	0.607155	0.317129	0.421371	0.363813	0.864447	0.83175	0.0461163	0.0789791	0.113583	0.216377	0.274353	0.26965	0.0508906	0.218283	0.115163	0.720276	0.932224
ADGLVTLTPNQDQEASSEVLPINFNGLAK	0.333765	0.134542	0.348568	0.153208	0.194589	0.177049	0.0603018	0.200355	0.365791	0.275972	0.664632	0.280463	0.466206	0.144931	0.596899	0.293105	0.266697	0.217012	0.0397501	0.124782	0.427915	0.276018	0.14692	0	0	0.0811726	0	0.0623443	0.191706	0.247177	0.100172	0.707702	0.787726
AEATDVANAVLDGSDAILLGAETLR	0.340526	0.0656646	0.0928889	0.0633301	0.35712	0.0856969	0.516428	0.552623	0.718572	0.815124	0.822454	0.133106	0.240879	0.198109	0.128711	0.122831	0.500473	0.40374	0.644544	0.65036	0.799877	0.83196	0.22582	0.0531221	0.0739904	0.230176	0.135343	0.229654	0.486785	0.460512	0.62374	0.72753	0.866059
AEATDVANAVLDGTDCVMLSGETAAGAYPELAVR	0	0	0.534443	0	0.259338	0.421678	0.744579	0.694234	0	0	0.95994	0.519705	0.253816	0	0.121042	0.0628918	0.228133	0.498788	0.642218	0	0	0.76121	0.0050171	0.134552	0.0111661	0.338941	0.205327	0.754097	0.584794	0	0	0.575582	0
AEAVEGAATSDDDLK	0	0	0.225587	0.337762	0	0.0911841	0	0.487936	0.240751	0.359204	0.458702	0.144132	0.0132024	0.0836945	0.472849	0.102198	0.0965106	0	0.0836215	0.303633	0.42043	0.975438	0.126369	0.0726809	0.411297	0.0496489	0.172357	0.252395	0.306853	0.61389	0.186336	0.176227	0.713566
AEDWLNPDVVLEAFEAR	0.167885	0	0	0	0	0	0.0470828	0.208535	0.34871	0.217968	0.355203	0.0283912	0.141402	0.0512385	0.186497	0.270601	0.416085	0.400647	0.485392	0.599556	0.775817	0.843358	0.212679	0.0468762	0.386808	0.32009	0.427317	0.535465	0.602085	0.57753	0.829865	0.855505	0.835911
AEYYSITDEEALEAFK	0.525458	0	0.314721	0.223758	0.332799	0.207895	0.227647	0.341457	0.442053	0.277962	0.750277	0	0.204696	0.0702376	0.064863	0	0	0.0906372	0	0.565701	0.345197	0	0.0146056	0.0364731	0.0779764	0.16977	0.248468	0.052	0.11117	0.837371	0.918099	0.834056	0.901317
AFADAVPSWDNIVVAYEPVWAIGTGK	0.112889	0.224479	0.308637	0.262395	0.248815	0.366604	0.305964	0.46788	0.505063	0.693408	0.700771	0.226777	0.15327	0.202059	0.141933	0.271193	0.270999	0.396771	0.270437	0.519708	0.609969	0.760852	0.20899	0.176715	0.259566	0.165671	0.196537	0.302972	0.415492	0.419876	0.495364	0.638227	0.74512
AGEFSEYTLPLLWDR	0.245889	0.0240794	0.0731005	0.73953	0.278495	0.432026	0.68258	0.531236	0.812895	0.736407	0.526648	0	0	0	0	0	0	0	0.144897	0.208779	0.818752	0.918665	0	0	0	0	0.219293	0.139305	0	0.404885	0	0.807574	0.375405
AGLQVDNGANEQVGK	0.0607338	0.234419	0.209502	0.103171	0.140787	0.091589	0.229514	0.225078	0.365568	0.478553	0.76281	0	0	0.0150243	0.172157	0	0	0	0.197612	0	0.441523	0.481263	0.209783	0.118568	0.0754363	0.257388	0.128345	0.261364	0.128577	0.353067	0.265507	0.513577	0.736602
AGTENGRPSSSSAANNSSSDQIQR	0.304322	0.277704	0.311437	0.525525	0.156523	0.132831	0	0.216637	0.207399	0	0.886029	0.158639	0	0.198661	0	0	0	0	0.313929	0	0.667327	0	0.128468	0.0104749	0.178686	0.0582006	0.145605	0.204269	0	0.31853	0.352731	0.658381	0
AGVNASSDWVMESMNK	0.197318	0.0218328	0.102507	0	0	0	0	0.0392419	0.210217	0.807941	0.723932	0.116437	0.263368	0.0608287	0.129472	0.39951	0.0910495	0.203942	0.292475	0.572595	0.766745	0.766475	0.500898	0.569323	0.410218	0.243216	0.347217	0.354546	0.255711	0.426618	0.37981	0.81945	0.617706
AHTDAGGIILLFQDDK	0	0	0.121336	0	0.0141086	0	0.450144	0.662711	0.580958	0.664451	0.681367	0	0.0539682	0.0997864	0.400696	0	0.165983	0.0672347	0.12723	0	0.6927	0.848992	0.0945675	0.0739445	0.171087	0.0669873	0.242933	0.154965	0.0473526	0.121603	0.708183	0.795428	0.632487
AIELGSEETAR	0	0.545314	0.044783	0.175126	0.428689	0.117023	0.235986	0.413997	0.506859	0.5428	0.742691	0	0	0	0	0	0	0	0.142141	0	0.117621	0	0	0	0	0	0	0.0720038	0.136423	0.146447	0.171965	0.00688484	0.0020639
AIFGSGSPFDPVVYDGK	0.184685	0.429129	0.135508	0.143128	0.148249	0.174962	0.796308	0.259747	0.386087	0.908159	0.625817	0.307084	0.319797	0.304394	0.270295	0.378797	0.369047	0.413698	0.428843	0.514101	0.656366	0.722491	0.143687	0.137583	0.0662926	0.0477868	0.067275	0.00304662	0.0237687	0.0927608	0.266226	0.319346	0.473437
ALNGVPNAALAEYYAQR	0.0445992	0.10847	0.309285	0.04343	0.0359484	0.0502879	0.115479	0.0703473	0.0915255	0.647129	0.411108	0.0971499	0.0117897	0.142278	0.165459	0.017337	0.164313	0	0.0155586	0.180246	0.806188	0.0934775	0.184082	0.218693	0.0283962	0.161166	0	0.21365	0.0430387	0.0483796	0.20679	0	0.42649
ALTYAIVNR	0.207528	0.00700629	0.0224798	0.62317	0	0.56985	0.307198	0.730615	0.322708	0.840044	0.72837	0.213816	0.0575736	0.311359	0.395263	0.266858	0.316398	0.234931	0.684969	0.717866	0.945943	0.911421	0.378035	0.135567	0.18368	0.739768	0.157787	0.210628	0.483211	0.434706	0.601811	0.793519	0.844466
ASQFQEQELAQGR	0.159807	0.153234	0.177313	0.0468969	0.225525	0.0575224	0.305595	0.218885	0.536007	0.362624	0.523529	0	0.190206	0	0.333726	0	0	0	0	0.321157	0.1032	0.846253	0	0.125108	0.212257	0.229277	0	0.232341	0.12301	0.160603	0.0831608	0.451637	0.938306
ASSWIQEDSCPDYMLK	0.213616	0	0	0.178044	0	0	0.23301	0	0.234334	0.471198	0.554465	0.119121	0.0622563	0.0263887	0.110229	0.026129	0.197203	0.0509565	0.0151624	0.0140568	0.404648	0.656214	0.150467	0.0890651	0.0457098	0.166476	0.169799	0.0779958	0.0324662	0.0102305	0.649189	0.485366	0.693249
ATGPNGEALTAEEAFK	0.382749	0.621991	0	0.11809	0	0.130636	0	0.803483	0.838069	0.870022	0.825182	0.00873495	0	0	0	0	0	0.0849848	0	0	0	0	0.135892	0	0.111968	0	0	0	0	0.322389	0.0723322	0	0.559163
ATLFSLLEDIPVTVR	0	0.182424	0	0.179492	0.681779	0	0.238379	0.431844	0.662585	0	0.923447	0	0.1929	0.0550436	0.17773	0	0	0	0	0.0357824	0.395235	0	0.00583134	0	0	0	0.112525	0	0	0	0.715139	0	0
AVGVQGLVVPDVPLEETEMLR	0.151743	0.147353	0.246954	0.188783	0.213731	0.354753	0.361195	0.506005	0.608823	0.785567	0.949448	0.164054	0.0495363	0	0	0	0.0228946	0	0.14457	0.292444	0.633716	0.700463	0.0632013	0.285037	0.2596	0.13426	0.213514	0.201231	0.592822	0.735017	0.951932	0.57585	0.860639
CHQDEVLVLPETAK	0.768538	0.703034	0.28002	0.395079	0.716641	0.591737	0.697378	0.749229	0.618835	0.595624	0.879757	0.110441	0.0889282	0.0220052	0.152024	0.390379	0.425305	0.00639755	0.297136	0.490511	0.394966	0.546946	0.403777	0.385404	0.215274	0	0.577609	0	0.810869	0.550807	0.551359	0.540521	0.67648
DAITPGSYFGNEIPDSIAIIK	0.159065	0.402777	0.591285	0.748852	0.72368	0.793287	0.862209	0.870846	0.917015	0.95087	0	0	0	0	0	0.053828	0.0193667	0	0.0787263	0.23412	0.222313	0.936587	0.0420294	0	0.185731	0.08723	0	0.0430951	0.0334715	0.237611	0.146479	0.40569	0.705189
DATTEDELWWGK	0.239117	0.202113	0.116188	0.00712195	0.0999634	0.151794	0.212037	0.0493797	0.0562334	0.289711	0.807747	0	0.0264566	0.0907034	0.0713345	0.0747554	0.25027	0.031096	0.101136	0.129099	0.442849	0.873825	0.0512794	0	0.0395075	0.12295	0.218488	0.297765	0.0509429	0.671767	0.200266	0.293752	0.758365
DFLSELAK	0.124064	0.0372804	0.198863	0.058529	0.656115	0.506861	0.370235	0.477475	0.684616	0.661939	0.4683	0.190253	0.181699	0.322035	0.296108	0.191679	0.15643	0.398374	0.414819	0.478969	0.515997	0.393165	0	0	0.383665	0.0818649	0.0260434	0.0555003	0	0	0.128577	0.167198	0.412061
DFRDPTTAWK	0.0672075	0	0.0395233	0.0682768	0.321238	0.081422	0.00922819	0.163123	0	0.359394	0.610399	0.0121864	0.00990614	0	0	0.041231	0	0.0270786	0.0427994	0.0792446	0.321566	0.428006	0.0773861	0	0.0166174	0.0301238	0.0455761	0.192821	0.188898	0	0.101378	0.154915	0.60998
DGNLLAVTTADNGFK	0.160595	0.0227496	0.206535	0	0	0.0437089	0	0.25838	0	0.671263	0.338253	0	0	0.0940662	0.0310527	0.125711	0.024601	0.101312	0.120861	0.308329	0.877159	0.873015	0.0696237	0.200508	0	0.122192	0.10985	0.11565	0	0.215093	0	0.370598	0.610991
DIESALLDHLGVK	0.231198	0.152025	0.193211	0.236077	0.268075	0.416906	0.700951	0.734665	0.704277	0.769672	0.940029	0.240071	0.227066	0.531052	0.465569	0.659993	0.621302	0.759965	0.675934	0.849884	0.92547	0.885461	0.362101	0.506978	0.0810331	0.535375	0.507954	0.727605	0.742159	0.884874	0.797194	0.933866	0.94844
DINMDSFR	0.0534243	0.315798	0.122011	0.13813	0.0268573	0.307086	0.0140612	0	0.510461	0	0.77684	0	0	0.181404	0.184115	0.51309	0	0.0341331	0	0.375668	0.0783848	0	0.430349	0.30651	0.0339981	0.683976	0.414004	0.402548	0.0216564	0.0159489	0.258371	0	0.344918
DLESAEQLSSQIGELFDESQIYR	0.442994	0.111941	0.168778	0.135375	0.177945	0.339165	0.477345	0.612164	0.616863	0.658107	0.930819	0.0579001	0.101668	0.233283	0.010424	0.13213	0.156009	0	0.345668	0.384973	0.759523	0.846295	0.348513	0.459123	0.568158	0.43116	0.447956	0.870487	0.731826	0.508332	0.545615	0.471044	0.954816
DLFTGTYMPSTELTGGYR	0.0577005	0	0	0	0	0	0.71947	0	0	0.728333	0.367567	0.108894	0	0.755551	0	0.147236	0.893449	0	0	0	0.534462	0.456112	0	0	0	0	0	0	0.763648	0.78422	0	0.58614	0.721241
DLGGTSTTQEVVDAVIAK	0.377535	0	0.242026	0.118908	0.361182	0	0.10563	0.158018	0	0.80646	0.900275	0.647831	0.603354	0.179038	0.0532103	0.772672	0.615127	0.597734	0.394955	0.587386	0.773853	0.858598	0	0.085418	0.41038	0.567403	0.526963	0.432575	0.588308	0.0723476	0.0434194	0.0130534	0.876819
DLGGTSTTQEVVDAVIAKLD	0.495904	0.38818	0.611022	0.821935	0	0.2781	0.0996279	0.540731	0.235169	0.695936	0.831021	0.376338	0.166949	0.128372	0.690638	0.905219	0	0	0.403148	0.501287	0.765486	0.730926	0	0	0	0	0	0	0	0	0	0	0
DLKPPILSLEEAVENFSLFEVPPPLR	0.0948757	0.333993	0.454591	0.458111	0.326801	0.568519	0.327981	0.43412	0.237164	0.32046	0.305441	0	0	0	0.22645	0	0.217751	0.138205	0.327364	0.478627	0.752972	0.902955	0.119841	0.183505	0.316306	0.489555	0.239689	0.311105	0.401382	0.36855	0.648203	0.792559	0.73841
DSPFGDVALR	0.13905	0	0.335896	0.140321	0.277449	0.198244	0.450076	0.315385	0.515675	0.255931	0.623195	0.21434	0	0.308293	0.0183556	0.0122066	0.343258	0.477452	0.231272	0.224625	0.4482	0.288729	0	0	0	0.231424	0.0892916	0.293235	0.286913	0	0.160739	0	0.0945104
DSPLDVVVINDTGGVK	0.0065398	0.0423419	0.0236813	0.00392014	0.0611299	0.0619978	0.0592199	0.0786777	0.0547385	0.172001	0.0425016	0.0169256	0.0112463	0.00346999	0.0531844	0.0577576	0.0992585	0.15084	0.161818	0.235567	0.598916	0.553264	0.0310453	0.014255	0	0.0141135	0.0601563	0.0591241	0.105145	0.0520742	0.171063	0.16764	0.509315
DTAAWGDNPNEFIPER	0.483234	0.487895	0.412828	0.416982	0.458967	0	0.067462	0.582122	0.420844	0.706047	0.82168	0.0901904	0.0890569	0.368031	0.235639	0.353729	0.280151	0.62229	0.431693	0.611815	0.59174	0.848599	0.154487	0.622616	0	0.163191	0.122518	0.153089	0.315201	0.639524	0.109487	0.538737	0.632296
DVNTNQQTTLPTGGK	0.772356	0	0	0.588495	0.284507	0.270527	0.635198	0.459039	0.366224	0.416791	0.492475	0	0.417976	0.0159969	0.215429	0.186585	0.401786	0.353484	0.595424	0.569761	0.591884	0.637898	0.0218379	0.0392651	0.108296	0.26955	0.0433603	0.211248	0.369855	0	0.282814	0	0.279231
DVPGDIFR	0.0110744	0.155278	0.144934	0.104985	0.0716993	0.399561	0.128845	0.637416	0	0.64901	0.514612	0	0.0549768	0	0	0	0	0	0	0.211796	0.447429	0.401616	0.197336	0.451487	0.16247	0.138005	0.0360224	0.00803414	0.238622	0.172234	0.0440345	0.315707	0.533844
EADPLDSQVVTVAK	0.0641151	0.407292	0	0.697116	0.523434	0	0	0	0.611157	0	0.626487	0	0.318335	0.279426	0	0	0.566912	0	0.254212	0.91439	0	0.700301	0.359827	0.501494	0	0.044588	0.175667	0.179486	0.373217	0.825031	0	0	0
EDDRDAPSFLFESVEPGSQSSNIGR	0	0	0	0	0	0.289554	0.285354	0.320382	0.274308	0.499756	0.544696	0.633905	0.485288	0.156706	0.023432	0.0726688	0.117164	0.451877	0.521283	0.532863	0.650766	0.797284	0.2399	0.240959	0.0121374	0.135147	0.287164	0.229194	0.308946	0.205796	0.207678	0.335887	0.579514
EEGLELYEDMILGR	0	0	0.0243677	0	0	0	0	0	0	0	0.147125	0	0.122787	0	0.123272	0.135272	0.376152	0	0	0.399824	0.570088	0.677822	0.167861	0	0	0.535581	0	0	0	0	0.335046	0.0361408	0.234782
EENLVFLPGDALGLK	0.174287	0.482225	0.327897	0.276751	0.303434	0.874994	0.442799	0.869762	0.7416	0.941841	0.850474	0.128845	0.203506	0.200702	0.426152	0.399972	0.571166	0.818926	0.849797	0.75344	0.859264	0.765086	0.150091	0.0746725	0.201421	0.342285	0.262889	0.292123	0.239888	0.207288	0.744063	0.465152	0.744309
EGPDGFGVYASK	0.204049	0.10843	0	0	0.0824349	0.289255	0	0	0	0.438372	0.382846	0.104846	0.107643	0.109157	0	0.0929866	0	0.0362068	0	0.375924	0.565259	0.52997	0	0	0	0.159929	0.207244	0	0.0298336	0.166405	0.400331	0.36343	0.550564
EGPMLAGSGFFK	0.00834119	0	0.769453	0.0243629	0.00455713	0.611203	0.371282	0.779074	0.83221	0.887163	0.73592	0.151377	0.001245	0.193314	0.138962	0.4926	0.112785	0.138493	0.862368	0.223848	0.58482	0.825085	0.0436225	0	0.0699264	0.119292	0.13179	0	0.287386	0.316911	0.737835	0.623896	0.813664
EGVTATDLVLTVTQILR	0.173911	0.124506	0.194146	0.0886259	0.183978	0.200663	0.226318	0.119995	0.628267	0.83913	0.873877	0.146297	0	0.138755	0.373527	0.290984	0.193467	0.415603	0.692876	0.743353	0.749484	0.842056	0.20974	0.147022	0	0.00565654	0.138226	0.108691	0.230986	0.68479	0.658641	0.726643	0.830479
EILFEIVDR	0	0.0441265	0.0326062	0.0824435	0.0417756	0.176382	0.507077	0.239801	0.411125	0.500565	0.479958	0	0.0907462	0.245764	0.0875041	0.225685	0.283421	0.0772167	0	0.093896	0.721397	0.638742	0.236294	0.208134	0.149004	0.100906	0.193561	0.404872	0.559292	0.583731	0.798649	0.941748	0.897067
EILSYYPSNYK	0.092779	0	0	0.091508	0	0.0580976	0.0231671	0	0.277622	0.294935	0.433651	0.182232	0.295415	0.219199	0.24801	0.153331	0.337262	0.301052	0.305298	0.307107	0.482615	0.742688	0.116757	0.160849	0.262182	0.0557555	0.0914342	0.051626	0.0861608	0.375541	0.442386	0.450531	0.638096
EIPDAYER	0	0.10032	0.568384	0.324954	0.161784	0.603295	0.331085	0.338151	0.519884	0.711212	0.965125	0	0	0	0	0.134399	0.0733899	0.596796	0.593218	0.49484	0.646046	0.767809	0.730895	0.298051	0.170085	0.347957	0.338528	0.513254	0.482906	0.134888	0.805435	0.759137	0.746973
EITQLLTLENFR	0.215421	0.188298	0.196941	0.230222	0.179281	0.167288	0.187438	0.0796325	0.144764	0.136241	0.520948	0.0154422	0	0	0.0386288	0.00154284	0.00402763	0.0752947	0.513645	0.129353	0.773219	0.83303	0.0750932	0	0.0156695	0.0568178	0.0178856	0.0372443	0.133588	0.706945	0.583362	0.910565	0.928279
ELNPLDVLK	0.706417	0.61396	0.678546	0.585522	0.644212	0.521731	0.395681	0.5428	0.71665	0.761831	0.662839	0.15492	0.0973027	0.296642	0.0594393	0.265348	0	0	0.284021	0.172027	0	0.378164	0	0.0136221	0.0645762	0	0.526748	0.107936	0	0	0	0	0
ESETASGILVR	0.620112	0	0.154449	0	0.1389	0.0455042	0.0444138	0.0145097	0.836649	0.66308	0.908509	0.0049193	0.0175621	0	0.350362	0.177706	0	0	0.0874733	0.458019	0	0.761885	0.0814677	0.109281	0	0.0270277	0.00228746	0.0218236	0.351955	0.0559022	0.532677	0.823102	0.722331
ESLAVSSSSVEDK	0.1749	0.0885314	0.183931	0.127895	0.795883	0.139017	0.859407	0.186229	0.380387	0.599481	0.697991	0.103377	0.152794	0.120201	0.0839107	0.0821378	0.299816	0.21652	0.163904	0.270572	0.458763	0.650894	0.822781	0.0503224	0.139133	0.115033	0.0976133	0.142306	0.122982	0.126128	0.3735	0.56687	0.60432
FADDEVQVQSR	0.685091	0.559154	0.824405	0.724272	0.73305	0.557576	0.512661	0.513862	0.822442	0.740401	0.818362	0.590478	0.726947	0.76522	0.797945	0.736159	0.794851	0.829353	0.775129	0.921429	0.971263	0.957276	0.104234	0.184509	0.534561	0.248552	0.532594	0.740635	0.717959	0.509438	0.537997	0.548023	0.350497
FADLIEENIEELAK	0.509537	0.494756	0.696563	0.682896	0.627154	0.796745	0.755546	0.867518	0.893842	0.913426	0.907702	0.242189	0.451111	0.478344	0.626431	0.638031	0.791322	0.773083	0.850279	0.890675	0.813917	0.926634	0.110263	0.127967	0.0920277	0.0218845	0.0328621	0.168341	0.267446	0.260178	0.0745482	0.847672	0.907265
FEGGGAFNVIPDSVTIGGTFR	0	0	0	0	0	0.127732	0	0.317703	0.0940268	0.0591642	0.629207	0.231349	0.451977	0	0.101342	0.183749	0	0.0214131	0	0.613091	0.827181	0.787028	0.341378	0.13011	0.377434	0.23776	0.329629	0.358484	0.312593	0.575368	0.0347691	0.710466	0.789384
FGLGDLVPFTNK	0.0526222	0	0	0.0802021	0.109239	0.0652355	0.232698	0.244664	0.331965	0.486285	0.216368	0.298272	0.0549835	0.144791	0.151329	0.228194	0.230834	0.237403	0.357448	0.303459	0.647511	0.800387	0.0478379	0.0929748	0.0294436	0.0188996	0.0639275	0.0243904	0.0689037	0.0472066	0.131489	0.577781	0.808688
FSNGDFPLPADPNSAPFR	0	0.138569	0.559217	0	0.21591	0.409656	0.245398	0.823559	0.744221	0.751741	0.895529	0.291793	0.405753	0.467444	0.482199	0.414224	0.0740537	0.644826	0	0.900782	0.826264	0.862327	0	0	0.24888	0	0	0.00303553	0.0666287	0.0420924	0.781636	0.819099	0.8589
FSNYEAWLSDPTHIGPSAQVVWPIVGQEILNGDVGGGFR	0.0909715	0.120266	0.0741291	0.0880657	0.0996512	0.097133	0.0553765	0.0926155	0.535537	0.699445	0.706181	0.114325	0.240579	0.201311	0	0.102563	0.106174	0.116126	0.0761365	0.323827	0.55787	0.856752	0.268996	0.238512	0.262676	0.229973	0.317969	0.251991	0.269758	0.514343	0.340076	0.584743	0.712297
FTHVLYNLSPAELYEQAIK	0	0	0	0.25894	0.072123	0.279515	0.536058	0.30798	0.482122	0.697738	0.905773	0	0	0.172546	0.0801109	0.0768871	0.0395086	0.414469	0.799561	0.504443	0.605328	0.846202	0.233585	0.212386	0.233396	0.361186	0.381864	0.181988	0.380722	0.0539956	0.0931161	0.795598	0.929809
GEDPYDDNVVR	0.0411606	0	0.0815869	0.146981	0.0601462	0.0242166	0	0.00202573	0.000772419	0.34471	0.680302	0.320127	0.13134	0.0369528	0.244522	0.140106	0.313838	0.349285	0.328532	0.224195	0.32496	0.866706	0	0.0380666	0.0208347	0.041222	0.0977182	0	0.133045	0.518924	0.141225	0.486326	0.208356
GEPENVVALAK	0.0387387	0.040832	0.0326145	0	0.00991566	0.012161	0	0.260803	0.221624	0.274241	0.506122	0.296788	0.0367018	0	0.00917633	0	0.0167948	0.0287716	0.0427934	0.0381924	0.105666	0.00510741	0	0	0.0118106	0.0256568	0.0379527	0.0925748	0.0129523	0.438777	0.29237	0.414909	0.709745
GIDDIMVSLAAK	0	0.0425009	0	0.0910743	0.1243	0.135884	0.149729	0.0306181	0.0144838	0.0822334	0.741642	0.0216732	0	0	0.0612284	0.0700201	0.0549039	0.0702771	0.0954074	0.161337	0.358185	0.280197	0	0	0	0.0218995	0	0.0726399	0.12256	0.200705	0.339697	0.566898	0.900689
GLDDIADIR	0.498667	0.345405	0.301682	0.26904	0.527124	0.56381	0.304799	0.685633	0.616323	0.68483	0.592921	0.323147	0.309631	0.317304	0.120201	0.387262	0.40217	0.348951	0.511653	0.673264	0.796538	0.952394	0.310164	0.37672	0.381278	0.507832	0.157869	0.302978	0.451472	0.758463	0.582894	0.508728	0.271652
GLGDPETTLLK	0.0413043	0	0	0.288167	0	0	0.262705	0.0872379	0.0568803	0.207892	0.679162	0.115448	0.0933288	0.116119	0.433875	0	0	0.174431	0.304277	0.278117	0.801137	0.89216	0.203912	0	0	0.0229525	0.0281547	0	0.241266	0.771965	0.506059	0.495085	0.874269
GLPSLSYDELPSFVGR	0.0357951	0.33834	0.184835	0.15785	0.205945	0.0825005	0.206537	0.415537	0.301046	0.886716	0.844172	0.431364	0.134605	0.0127062	0.076322	0.00745218	0.026515	0.152717	0	0.784058	0.853071	0.906478	0.0358819	0.198319	0.158674	0.2763	0.361903	0.409273	0.382397	0.645893	0.668669	0.793165	0.847905
GPEFATIVNSVTSK	0.0547126	0.0195248	0.006242	0.181452	0.393106	0.0535551	0.239086	0.0604635	0.421261	0.358362	0.901712	0.0913799	0.10377	0.540105	0.129713	0.00495894	0.147139	0.646187	0.27088	0.285101	0.488258	0.741158	0.0251561	0	0.121765	0.132425	0.615094	0	0	0.210769	0.142493	0.261072	0.819284
GPLENLLDHLDNPVANNAWAFATK	0.346069	0.447023	0.0985736	0.601189	0.43462	0.665066	0.537944	0.593269	0.702891	0.607408	0.790109	0	0	0.16947	0.307886	0.345457	0.402494	0.207768	0.526429	0.495865	0.711053	0.783588	0.154599	0.131956	0.231359	0.114599	0.23416	0.818471	0.692257	0.784449	0.714537	0.743448	0.82013
GQDFELLPFGSGR	0	0.319978	0	0	0.143023	0	0	0.299083	0.299166	0.439922	0.138983	0	0	0	0.331582	0.277082	0.451094	0.857055	0.82255	0.657172	0.675425	0.891651	0.0100102	0.422776	0.581731	0.600589	0	0.390421	0.495193	0	0.126126	0.0683719	0
GQPVGTIAAVDNSEEK	0.0306067	0.153224	0.0774286	0.276062	0.536057	0.584881	0.152039	0.987188	0.989504	0.988489	0.907149	0.136218	0.23782	0.468021	0.12521	0.0933158	0.139714	0.985469	0.988423	0.969234	0.793482	0.9972	0.336367	0	0	0.110541	0.0583077	0.951952	0.964238	0.806467	0.773526	0.740422	0.92729
GSFITSNGALATLSGAK	0.639078	0.381779	0.0906203	0.168033	0.292585	0.644714	0.269399	0.772645	0.79186	0.804109	0.892111	0.47877	0.321447	0.345297	0.11119	0.182383	0.386392	0.4902	0.255305	0.730014	0.469492	0.919344	0.504772	0.497574	0.58191	0.627717	0.312243	0.296559	0.150065	0.317719	0.629386	0.670902	0.751619
GTDYEFIPFGSGR	0	0	0.130173	0.172742	0	0	0.150641	0.375161	0.227691	0.421847	0.502066	0.171637	0.475577	0.329036	0.19806	0.28063	0.0905152	0.241775	0.313942	0.555577	0.243509	0.565937	0	0.702111	0.00725045	0.0578256	0.180003	0.0328026	0.191467	0.142086	0.243212	0.290256	0.931946
GVAADLPVELTGK	0.0208244	0	0	0	0.0508815	0.053921	0	0	0.0229301	0.733706	0.797624	0	0	0.0302748	0.0207783	0	0	0	0.0470004	0.0713941	0.0723371	0.86258	0.164343	0.331595	0.209731	0.195753	0.296226	0.151929	0.207413	0.304469	0.280588	0.21803	0.823257
GVCSNFLCDLKPGDEAK	0.792174	0.662447	0.14156	0.719092	0.805273	0.637322	0.622715	0.503766	0.66082	0.444686	0.667318	0	0.148657	0.164598	0.172147	0.151852	0	0	0	0	0	0	0.166462	0	0.373199	0.192222	0.158654	0.278913	0.196953	0.40185	0.281263	0.250877	0.531749
GYFIQPTIFADVTEDMK	0.465018	0.337197	0.185217	0.434924	0.365656	0.355625	0.197731	0.226351	0.500856	0.438668	0.600917	0.146134	0.0383547	0.146025	0.137183	0.0709081	0.441143	0	0.0992829	0.200315	0.41402	0.864807	0.175645	0.400251	0.180093	0.218319	0.515214	0.146273	0.174573	0.483194	0.500133	0.584367	0.460379
GYLNNPAATAETIDK	0	0.00112263	0	0.204041	0.190372	0.161929	0.184927	0.147935	0.48544	0.759911	0.87912	0.0507932	0.199512	0.340125	0.377927	0.19009	0.0180887	0.177211	0.305257	0.443804	0.773754	0.875609	0.174833	0.279509	0.109901	0.204034	0.010782	0.11262	0.166844	0.168789	0.550219	0.736843	0.839311
IALVVADTQK	0.162181	0.0604685	0.137484	0.00481109	0.180099	0.279204	0.164802	0.191599	0.791663	0.624249	0.845425	0.0106345	0.0518335	0.0321823	0.472957	0.129444	0.2464	0.744418	0.623367	0.291148	0.863514	0	0	0.0519638	0.442337	0.10739	0.0144071	0.709423	0.27617	0.85828	0.76944	0.858799	0
IANILSGNYCQPK	0.0902127	0.186855	0.182527	0.208539	0.232741	0.324718	0.433551	0.562072	0.466318	0.736926	0.821097	0.200982	0.303443	0.301654	0.283918	0.381229	0.529696	0.352213	0.577733	0.503951	0.793648	0.790711	0.120437	0.140866	0.248675	0.198711	0.241745	0.240514	0.187378	0.331992	0.257061	0.680724	0.787794
ICCDGLVER	0.0222787	0.080879	0.18632	0	0.270043	0.148765	0	0.0884044	0.291759	0.561032	0.890747	0.365834	0.0919466	0.0500281	0	0	0.384307	0	0	0.0470464	0	0	0	0.0762383	0	0	0	0	0.0861031	0	0	0.261571	0.822281
IENEEGLTHFDEILQEADGIILSR	0.223721	0	0.0477932	0.127024	0.160463	0	0.0347286	0.0919423	0.0344848	0	0.812376	0.15151	0.0556014	0.228847	0.144101	0.271376	0.350192	0.50104	0.575822	0.750729	0.67525	0.812079	0	0.00688922	0.0608958	0.0113673	0	0.505468	0.23559	0.253205	0.303848	0.312261	0.323931
IFPEFQATYSELFDSLEK	0.260529	0.202479	0	0.0996798	0.236833	0.234537	0.147504	0.232794	0.477905	0.659768	0.768314	0	0.143423	0.169916	0.20573	0.289086	0.3549	0.447912	0.405534	0.657824	0.739218	0.645101	0.0994689	0.0507715	0	0.279084	0.0266607	0.233815	0.0667583	0.194793	0.308772	0.779617	0.861564
IGAAICWENR	0.150292	0.458152	0.108177	0.174363	0.39521	0.581606	0.439163	0	0.579333	0.261517	0.379592	0.158009	0.0178911	0.0985429	0	0	0.207225	0	0.36177	0.734531	0.327669	0.240485	0.368134	0.169277	0.286309	0.206609	0.059874	0.0730671	0.207483	0.162702	0.149271	0.425373	0.37508
IIDGPPSSSAGHPEEIEK	0.267052	0.173907	0.275683	0.199441	0.563561	0.506717	0.285884	0.512297	0.817926	0.838959	0.915955	0.101972	0.271767	0.365591	0.176437	0.225468	0.213731	0.392015	0.364109	0.616375	0.577848	0.910176	0.265733	0.272114	0.0828793	0.279434	0.256394	0.243842	0.172986	0.314216	0.675059	0.863272	0
IKDEDIVTLVDQFPGQSIDFFGALR	0.0599551	0.0844739	0.0979452	0.0675119	0.0881737	0.0940967	0.238076	0.15794	0.215643	0.68888	0.8642	0.085278	0.0296052	0.0195769	0.0263931	0.0346829	0.141498	0.150369	0.256015	0.353736	0.48456	0.906884	0.106485	0.0790254	0.0783341	0.10674	0.0732899	0.177291	0.149337	0.244275	0.274625	0.463776	0.88714
ILDFWEK	0.0581171	0.0322655	0.0401135	0.0210482	0.0579297	0.0834354	0.169751	0.0259954	0.187043	0.54419	0.776803	0.0602534	0.126105	0.176695	0.2457	0.0115584	0.0701274	0.0636288	0.0834892	0.111299	0.340292	0.602134	0.0703268	0	0.0117092	0.0110726	0	0.0609469	0	0.12215	0.266498	0.398657	0.802871
ILDPDTGDSLPR	0	0.210435	0.206546	0.301624	0.210666	0.347648	0.387662	0.812981	0.808212	0.851832	0.86588	0.0154483	0.0422806	0.08966	0.0649726	0.263534	0.272597	0.229968	0.160767	0.777421	0.872067	0.808164	0.43014	0	0.0631089	0	0	0.287247	0.0389858	0.0798937	0.16619	0.0397341	0.686293
ILGLGDLGVQGIGIPIGK	0.13695	0	0.24138	0	0.103298	0	0	0	0.0859006	0.227989	0.614833	0.116098	0	0	0	0.101889	0	0.273676	0.276252	0.582524	0.805157	0.845461	0	0	0	0.296105	0	0	0	0	0.138855	0.716191	0.782634
ILLESAIR	0.170154	0.20016	0.17	0.345393	0.333048	0.51794	0.612783	0.514548	0.59906	0.716223	0.873515	0.110139	0.189641	0.154787	0.380778	0.395851	0.50109	0.528198	0.625659	0.733567	0.784286	0.798319	0.172343	0.173886	0.109366	0.205229	0.301677	0.481968	0.549133	0.764847	0.698099	0.77954	0.903095
ILVDHSIVEAFGQGGR	0.0379025	0.0806054	0.132039	0.188047	0	0.393485	0.409905	0.158532	0.142189	0.552581	0.725035	0	0.305669	0.243949	0	0.0426117	0.140643	0.00921223	0.255132	0.0779643	0.161755	0.482724	0.234751	0.131759	0.151492	0.106902	0.13918	0.207753	0.041309	0.527601	0.491249	0.789532	0.747521
IPTVDTIPK	0.11537	0.560831	0.0689687	0.0453426	0.0575604	0.133605	0.195726	0.302722	0.519643	0.482981	0.877628	0.00719339	0.110076	0.108781	0.22497	0.496449	0.271615	0.715962	0.621221	0.811817	0.832138	0.894393	0.0927224	0.0539206	0.015344	0.097499	0.753402	0.719578	0.759345	0.398272	0.61512	0.809148	0.88919
ISDSSDGNVAVDFYHR	0.0702163	0	0.0983066	0.0047003	0	0.108715	0	0	0	0.0598847	0.320748	0	0.0897963	0.335988	0.00336305	0.271805	0.0503618	0.0928262	0.18532	0.068698	0.0638318	0.751276	0	0	0	0.0227402	0.026812	0	0	0	0.177304	0	0.133031
IVDPDTGDSLSR	0.109415	0.0708863	0.0740073	0.0803104	0.10704	0.125172	0.276655	0.354827	0.488192	0.918601	0.89754	0.249011	0.0256339	0	0	0	0	0.449272	0.561258	0.560292	0.696102	0.802233	0	0.0643844	0	0.0261762	0.268416	0.0715558	0.201762	0.161936	0.186809	0.451609	0.733099
KDSPLDVVVINDTGGVK	0.110833	0.0195627	0.342987	0.074305	0.488018	0.322843	0.386804	0.565628	0.68186	0	0.856284	0.0209498	0.329835	0.29758	0.0198319	0.20686	0.0424809	0.127717	0.318532	0.287429	0.740137	0.715519	0	0.144304	0.215931	0.239017	0.410347	0.31069	0.717747	0.703977	0.560202	0.627033	0.853639
KIDELVEEAVEFADASPQPGR	0	0.232468	0.325244	0.00143972	0	0.0104423	0	0	0.0584378	0.365083	0.749155	0.153652	0.0113236	0.548596	0.106298	0.402659	0.128045	0.204197	0.189557	0.242973	0.372509	0.251706	0	0.130791	0	0	0	0	0	0	0.445766	0.562254	0.806461
KPAVVNVIIDPFAGAESGR	0.191266	0.11331	0.227999	0.632047	0.153513	0.727727	0.277439	0.756173	0.511894	0.406647	0.79635	0.547621	0.140389	0.578282	0.564124	0.552041	0.679183	0.732457	0.848214	0.888565	0.807748	0.940233	0.567326	0.113359	0.0556513	0.591644	0.645934	0.752735	0.669716	0.544836	0.743685	0.740047	0.870175
KPESCTYLLTK	0	0.00465071	0	0	0.507452	0.668821	0.533523	0.65781	0.602748	0.813758	0.95623	0	0	0	0	0	0	0	0	0	0	0	0	0	0	0	0	0	0	0	0	0	0
LANIDLQIR	0.25336	0.565333	0.719783	0.577398	0.213932	0.0388888	0.0250116	0.0839941	0.0399577	0.893572	0.88098	0.00870141	0.0396699	0.233967	0.367299	0	0.56429	0.366746	0	0.0168258	0.467535	0.908264	0.267281	0	0	0	0	0	0.0566622	0	0	0	0.487073
LDLAEVADFVK	0.178542	0.218531	0.124171	0.0836588	0.387259	0.450336	0.664811	0.707159	0.741237	0.856442	0.917373	0.154047	0.170415	0.140204	0.0425805	0.570877	0.675216	0.606359	0.714435	0.743264	0.807189	0.867004	0	0.0855991	0.138578	0.0832447	0.0956267	0.151993	0.2123	0.129508	0.1602	0.342673	0.870538
LDMYVAAAGINPQR	0.0100569	0	0.0346648	0	0.0227058	0.0207557	0.0929764	0.881651	0.858018	0.394474	0.462052	0.0863109	0.00855824	0.241959	0	0	0.0973775	0.277486	0.114427	0.0376125	0.411267	0.418502	0.258308	0.149986	0.101304	0.0845635	0.0909498	0.0428194	0.0276565	0.0671337	0.16322	0.397611	0.50315
LDPAVYGDPTSLITWEIVER	0.213102	0.0337242	0.14838	0.0735226	0	0.270051	0.393374	0.472582	0.79066	0.751359	0.702867	0	0	0.0726642	0.268201	0.202999	0	0.113499	0.0622759	0.321188	0.641989	0.662807	0.200892	0.179257	0.162582	0	0	0.0744707	0	0.67235	0.675382	0.268558	0
LEPVIPILLHR	0.312944	0.613957	0.868789	0.922003	0.930124	0.93483	0	0	0	0	0	0.491487	0.775965	0.876631	0.925347	0	0	0	0	0	0	0	0.471708	0.827213	0.949834	0	0	0	0	0	0	0	0
LFIANPDLVSR	0.101897	0.190118	0.279724	0.105581	0.190366	0.133496	0.434406	0.316184	0.60575	0.664633	0.980729	0.377643	0.242569	0.211961	0.173616	0.359756	0.330403	0.421451	0.48494	0.620967	0.71591	0.919907	0.135128	0.318731	0.579502	0.271086	0.204026	0.583801	0.14288	0.272839	0.429775	0.0841827	0.96352
LFPNLFGQPSALLVPNQSNEVSSDQK	0	0.0713794	0.0867383	0	0	0.302637	0.340381	0	0.291125	0.41337	0.929287	0.425468	0.549441	0	0	0.252494	0.303888	0.469343	0.540669	0.706089	0.82911	0.882134	0	0.231392	0.3238	0	0.0386784	0.0708423	0.510558	0.324357	0.175829	0.339385	0.452732
LGDLSQTQIFAK	0.273315	0.204883	0.128384	0.0817454	0.178673	0.128778	0.395955	0.759413	0.319847	0.821575	0.922625	0.0140977	0.203856	0.0385701	0	0.232691	0.0029644	0.0810417	0.240611	0.154141	0.696548	0.852078	0	0.142895	0.0642911	0.0980094	0.109053	0.102927	0.139702	0.73489	0.749963	0.658415	0.430773
LGGSSAFIGK	0.202818	0.313605	0.225595	0.0416382	0.332723	0.136935	0.14373	0.568104	0.652097	0.809896	0.806765	0.0709734	0.0959464	0.240149	0.441009	0.529559	0.470952	0.664953	0.415662	0.57024	0.63624	0.724548	0.162229	0.16689	0.260113	0.378852	0.645176	0.656666	0.694009	0.483545	0.735922	0.747786	0.829436
LIEANPLFR	0.0250849	0.0123671	0.0777154	0.0532886	0.0621223	0.176522	0.174246	0.158179	0.298181	0.595993	0.802899	0.0363702	0.0823	0.0177568	0.0803889	0.111285	0.177346	0.146783	0.189253	0.253338	0.499795	0.770257	0.0374644	0.121028	0.148027	0.129347	0.0902949	0.243571	0.179884	0.687722	0.299365	0.458516	0.7644
LLFEVAPLGLLIENAGGFSSDGHK	0	0.0863596	0.0522373	0.294953	0.274101	0	0.495593	0.225328	0.465044	0	0	0.297252	0.404173	0.560393	0.122283	0.494143	0.275365	0.154397	0.46019	0.405466	0.765062	0	0.0786939	0.17475	0.182109	0.25034	0.175746	0.013299	0.633708	0	0.735203	0.958424	0.93952
LPEGFVESTK	0.280659	0.162575	0.242777	0.457956	0.402472	0.14923	0.419664	0.654087	0.881055	0.760855	0.927833	0.00705126	0.0308562	0	0.230012	0.102945	0.103347	0.404235	0.400608	0.355651	0.667465	0.304177	0.153918	0.251146	0.148032	0.0624261	0.0139011	0.0691014	0.203776	0.159299	0.163031	0.0681174	0
LPLWPSEEAAR	0.0325018	0.216244	0.283021	0.452227	0.243174	0.626999	0.545986	0.409186	0.732953	0.65209	0.453879	0.116987	0.0669541	0.0137968	0	0.528056	0.682208	0.0166177	0.145004	0.340248	0.341773	0.856494	0.526582	0.470006	0	0	0	0.00892123	0.01604	0.51347	0	0.903004	0.158444
LPMSVIDDYTIR	0.0747503	0	0.0784333	0.0491857	0.0244382	0.254526	0.404431	0.905431	0.95125	0.731823	0.93269	0.355692	0.165271	0.0822384	0.234148	0.240084	0.277216	0.279692	0.402596	0.916563	0.84398	0.894303	0.306831	0	0.00509825	0.206189	0.163643	0.385233	0.248313	0.907336	0.866697	0.939105	0.961678
LPVTIQYPYEK	0.438927	0.451025	0.480451	0.646432	0.540127	0.737813	0.638163	0.575562	0.67073	0.345954	0.871147	0.0888087	0	0.45705	0.00941572	0.386649	0.555103	0.390477	0.448759	0.496716	0.565108	0.512296	0.254639	0.679255	0.523022	0.589924	0.579607	0.786215	0.655186	0.707211	0.729533	0.77416	0.810866
LSDWITDATCTSGIGK	0	0.0561531	0.140279	0.367747	0.516577	0.150493	0.0868902	0	0.15496	0.937182	0.736088	0	0	0.280184	0.434773	0.148284	0.0325459	0.261271	0.632515	0.742559	0.716034	0.857968	0	0	0	0.00500989	0	0	0.00196836	0.260839	0.189105	0.590029	0.604181
LSIAWPR	0.20571	0.458782	0.299879	0.374827	0.597039	0.593203	0.846582	0.777473	0.779275	0.878182	0.943073	0.0208996	0	0	0	0	0.255225	0	0.632091	0.0164103	0.633247	0.477009	0	0.0646566	0.104741	0.288217	0.384454	0.537751	0.649692	0.829153	0.816894	0.888663	0.882455
LTEVSEPSQCR	0.248869	0	0.051034	0	2.79025e-06	0	0.128439	0.114246	0.288598	0.34419	0.494356	0	0.009851	0	0.0441636	0.211085	0.173106	0.114947	0.159831	0.550449	0.80762	0.886243	0.0376768	0.14294	0.319143	0.128056	0	0.13272	0.02902	0.0733605	0.321806	0.222467	0.632403
LTGITGGDQVAAAMGIYGPR	0.105785	0.0936441	0.236622	0.0974593	0.136148	0.161668	0.16087	0.0644537	0.197726	0.524199	0.764091	0.165716	0.161244	0.0601092	0.217857	0.018351	0.313743	0.139905	0.111473	0.215401	0.172976	0.872399	0.297785	0.322531	0.0471821	0.0523815	0.0525786	0.150056	0.0281717	0.132289	0.0716127	0.097198	0.923726
LTLEEFLER	0.226224	0.179737	0.152214	0.22207	0.387541	0.438059	0.484208	0.390253	0.521885	0.341555	0.58678	0.494159	0.00476763	0.0451532	0.256559	0.0378346	0	0.605642	0.574839	0.26841	0.437395	0.390357	0.361014	0.295337	0.286358	0.108549	0.587451	0.393806	0.365296	0.167182	0.467364	0.584255	0.308314
LTNKPNATIEDLGEPEK	0.337758	0.341664	0.285251	0.286747	0.454704	0.367477	0.477441	0.338566	0.309576	0.29405	0.602496	0.161207	0.0304951	0.0920127	0.366309	0	0.169514	0.0825142	0.0319305	0.197082	0.286964	0.475154	0.334659	0.306532	0.304625	0.306868	0.274943	0.319568	0.478925	0.323767	0.361757	0.362466	0.561206
LVDEPDIANLPYLQNIVSETFR	0.552829	0.834516	0.635698	0.692782	0.687633	0.89237	0.79938	0.312129	0.884936	0.89697	0.936223	0.381746	0.733023	0.698694	0.0938429	0.0192195	0.150253	0.892125	0.949174	0.960543	0.93093	0.954122	0	0.506614	0	0.644529	0	0.125878	0	0.841584	0.856196	0.800958	0.908399
LVNQVALATLAAEVPLAGENALPR	0.342126	0.133127	0.145092	0.403197	0.418006	0.536567	0.311505	0.414111	0.399418	0.471343	0.849239	0.55209	0.343284	0.245438	0.0449473	0.244356	0.168268	0.557198	0.35637	0.33325	0.722705	0.887667	0.185352	0.0593821	0.285686	0.230505	0.226322	0.267688	0.493429	0.146775	0.319037	0.370427	0.753947
LVYEGNPLAFLVEQAGGK	0.106358	0.056668	0.1661	0.19793	0.15855	0.154567	0.372277	0.151578	0.37694	0.82319	0.726498	0	0	0	0	0	0	0	0	0.207495	0.063426	0.480321	0	0	0	0	0	0	0	0	0	0.336762	0.890025
LYTGDLK	0.100036	0.061865	0.0423344	0.151575	0.127379	0.352549	0.248634	0.162777	0.21811	0.163907	0.262222	0.0907745	0.0658492	0.0482195	0.0847856	0	0	0	0.140167	0.109795	0.108121	0.0291568	0.222702	0.11527	0.138088	0.0346642	0.00126309	0.0681596	0.0359902	0.153566	0.187066	0.227243	0.0228857
MAEYAEELWELLK	0.0118705	0.053508	0.127031	0.0671637	0.0581603	0.139188	0.254268	0.267266	0.446377	0.644551	0.864173	0.0133126	0.0386391	0.0397556	0.027015	0.0445064	0.117683	0.132169	0.256721	0.411217	0.605568	0.776762	0	0.0135807	0	0.0327547	0	0.0348441	0.169796	0.0616941	0.0672571	0.115209	0.387411
MIGVEAAGFGLDSGK	0.362878	0.2746	0.345254	0.197696	0.247113	0	0.407447	0.446868	0.418151	0.775968	0.846024	0	0	0.0769165	0	0.158158	0.164376	0.299428	0.391456	0.733773	0.918248	0.975626	0.0713906	0.360823	0.384767	0.0248208	0.246357	0.133448	0.0910535	0.54527	0.0548447	0.143183	0.741351
MLAEYPTTAEQDQK	0	0	0	0	0	0.143388	0.361065	0.226773	0.607233	0.695928	0.696039	0	0.219923	0	0.224583	0.211786	0	0	0.036121	0.157295	0.464074	0.795777	0.375998	0.384603	0.441875	0.0481659	0.383564	0.178913	0.430229	0.615781	0.179198	0.403837	0
NASAVTELNPTAAVETF	0.386175	0.342789	0.326403	0.551529	0.38892	0.689151	0.841544	0.837281	0.869607	0.920456	0.957336	0.290536	0.422257	0.44341	0.475334	0.475288	0.650774	0.730609	0.737145	0.867933	0.891974	0.966524	0.147343	0.129692	0.164383	0.1843	0.224059	0.295243	0.37758	0.364903	0.510288	0.782608	0.808366
NILEEITWYK	0.13468	0.204623	0.147565	0.423488	0.196559	0.813351	0.314473	0.229857	0.601374	0.912464	0.893147	0.0278362	0.136651	0	0	0	0.136603	0.0079138	0.155745	0.60995	0.699713	0.568589	0.19417	0.320269	0.0957784	0.138133	0.442587	0.3771	0.591543	0.733037	0.753971	0.800749	0.890088
NLETQSTQPETGTSR	0.187991	0.0230348	0	0.0202049	0.18214	0.0890125	0	0.209746	0.963756	0	0	0	0.177929	0.0871728	0.0191667	0.329036	0.217508	0.00822885	0.204755	0.327645	0	0.9828	0.0502554	0.0338641	0	0.0153848	0	0.0523555	0.0173042	0	0.0171064	0.188571	0
NLLDLTCQTVADMIK	0.181096	0.151549	0.110621	0.217635	0.181023	0.421898	0.546886	0.472109	0.679867	0.705369	0.856892	0.0280477	0.0282621	0.507084	0.0750288	0.041402	0.0884263	0.468579	0.109123	0.13718	0.679464	0.355965	0.0361416	0.0575902	0.0303676	0.127453	0.0803202	0.0942765	0.176984	0.218691	0.532635	0.746452	0.945434
NLVQWPVEEIK	0.0160443	0.0805881	0.125536	0.200377	0.0907156	0.214859	0.200862	0	0.731162	0.79529	0.761765	0.163422	0.546365	0.326236	0.284318	0.0144921	0.112032	0.170309	0.296473	0.649821	0.592737	0.335559	0.0324104	0	0.140644	0.0173076	0.0243009	0	0	0.117423	0.140987	0.109194	0.0545406
NLVVVSSPDLTK	0.230071	0.197581	0.172159	0.0787254	0.189827	0.103491	0.356781	0.138015	0.608911	0.803693	0.760928	0	0.00603761	0	0	0	0	0	0.16431	0.730476	0.0970352	0.635223	0	0.159705	0.0494832	0.0676708	0.160925	0.325427	0.402182	0.48388	0.301678	0.503	0.866236
NVNLPGVVVDLPTLTEK	0.513048	0.130264	0.0149013	0.402628	0.416219	0.463397	0.704714	0.226465	0.493819	0.487348	0.680993	0.222259	0.105001	0.264279	0.0178879	0	0.0810292	0.25612	0.133595	0.0249189	0.146184	0.361408	0.0592519	0.029156	0.106316	0.0257906	0	0.367995	0.32905	0.513501	0.741781	0.707751	0.938917
NVTDNIVDVIYK	0.596007	0.137595	0	0.153058	0	0	0.659977	0	0.0400203	0.451682	0.40527	0.0611908	0.196468	0.0775432	0.141719	0.129108	0.354145	0.0936882	0.324751	0.674003	0.881665	0.915018	0.0246823	0.404045	0.308903	0.341298	0.0294649	0.219062	0.151564	0	0.430841	0.875894	0.822912
QALNVFR	0.0508183	0.0730262	0.193982	0.0393743	0.7834	0.0883731	0.00204632	0.307075	0.553397	0.285346	0.758918	0.739489	0	0.1973	0.0449405	0.108152	0.0103004	0.787077	0.338327	0.561154	0.697027	0.82931	0.298961	0.305871	0.231585	0.287674	0.864392	0.69329	0.381229	0.16999	0.557166	0.147188	0.772285
QIQDSVLEAILSR	0.140544	0.227062	0.224344	0.448309	0.154335	0.0941535	0.210002	0.154262	0.182466	0.423291	0.748698	0.150723	0.154788	0.186739	0.36077	0.013232	0.155852	0.225038	0.446546	0.223645	0.150442	0.737154	0.200329	0.144163	0.257479	0.407817	0.235024	0.398762	0.434576	0.382477	0.472914	0.604359	0.659799
QLCVITCGDDK	0.0488817	0.264307	0.205325	0.170483	0.668491	0.511508	0.548301	0.685947	0.756936	0.86852	0.931164	0.00593654	0.0124369	0.438992	0	0.0152807	0.0823093	0.115729	0.523128	0.781989	0.857071	0.828682	0.024085	0.0626148	0.20011	0.230288	0.363474	0.434344	0.633132	0.783006	0.812185	0.90806	0.953651
QNLDVTPDPATIIQAALPAILEK	0.0283737	0.13673	0.160354	0.100794	0.0252093	0.0637384	0.235737	0.12517	0.0495452	0.440883	0.803225	0.0821256	0	0.186341	0.0217738	0.0791938	0.154511	0.0730129	0.113409	0.0983684	0.109293	0.937652	0.185247	0.162649	0.206272	0.197869	0.251359	0.322956	0.800744	0.869743	0.871123	0.937121	0.967275
QSDCMIVAGTLTNK	0.0744919	0.238325	0.123097	0.182298	0.178351	0.205602	0.135341	0.277539	0.506924	0.557151	0.902904	0.0676748	0.0830252	0	0	0.198513	0.0422011	0.0394897	0	0	0.392206	0.752482	0.358178	0.0440037	0.119643	0.103885	0	0.279798	0	0.250234	0.263713	0.85844	0.717303
RFESEDDPLFLR	0.116076	0.20815	0.194021	0.232862	0.260732	0.419568	0.253514	0.436765	0.798285	0.804405	0.880552	0.019903	0.14659	0.146691	0.236626	0.318812	0.307425	0.768791	0.860278	0.830076	0.859998	0.871106	0.0920195	0.319662	0.319929	0.501842	0.401368	0.491176	0.569465	0.740134	0.647516	0.931132	0.895864
RGEGPTLVECETYR	0	0	0	0	0	0.0155274	0.516223	0	0	0	0.124797	0	0.0378451	0	0	0	0.0515521	0	0.0249735	0	0.349587	0.45297	0	0.633513	0.0318986	0.157539	0.242777	0	0.0676357	0.540156	0.051507	0.600138	0.166879
SDTGYDLNLFESK	0.392164	0.662993	0.6935	0.730914	0.716715	0.790525	0.879395	0.886096	0.942473	0.950142	0.966766	0.714875	0.688787	0.822109	0.742731	0.715722	0.83636	0.825751	0.903349	0.922361	0.939549	0.9746	0.638139	0.596802	0.711848	0.72605	0.799229	0.808129	0.870115	0.875576	0.908325	0.941052	0.955532
SEIESAVSLLR	0.480733	0.466997	0.608879	0.357063	0.0886692	0.0536478	0	0.645808	0.822082	0.868035	0.898142	0.353613	0.104056	0.117678	0.33695	0.322206	0.084836	0.147968	0.349335	0.340328	0.313495	0.815531	0	0.036568	0.382133	0.03254	0.157379	0	0.40526	0.0735244	0.0940506	0.817774	0.879429
SGIEQGPQVDSEQFNK	0.128316	0.142417	0.0853278	0.146191	0.114129	0.322875	0.53629	0.456979	0.711478	0.786669	0.821485	0.140422	0.0185157	0.0578335	0.0138996	0.0441974	0.131399	0.0644653	0.0428347	0.652832	0.816194	0.889758	0.0739535	0	0.0457825	0.10235	0.213629	0.204096	0.436769	0.378752	0.678021	0.819327	0.827726
SLEDHSPLPNITVGDIGTK	0.0279988	0.275887	0	0.318713	0.102816	0.0444557	0.443627	0.129072	0.886201	0.836641	0.962921	0.548572	0.110621	0.545898	0.535263	0.441649	0.797195	0.874566	0.443654	0.947302	0.75714	0.94316	0.126032	0	0.27813	0.0818077	0.262065	0.366717	0.188089	0.391051	0.782051	0.934567	0.914824
SLLVELISAK	0.0342078	0.122886	0.0525297	0	0.172483	0	0.00976976	0.0432207	0.218916	0.225359	0.411418	0.1551	0.266542	0.108272	0.0737349	0.209278	0.0089426	0.0870842	0.235672	0.0624561	0.245324	0.52339	0.224657	0.0331013	0.131778	0.112779	0.29027	0.242327	0.183799	0.348848	0.27163	0.412016	0.741809
SLNEGGSTDTNIDTFVSR	0.236026	0.304666	0.406668	0.327279	0.562265	0.109507	0.337571	0.448555	0.708018	0.624695	0.761299	0.256947	0	0.214082	0.168583	0.436431	0.189165	0.42814	0.00948283	0.855215	0.817319	0.876605	0	0	0	0.267019	0.234382	0	0.286398	0.156928	0.146597	0.49936	0.697056
SLTTTATADGIEECR	0	0	0	0	0	0	0	0.753369	0.573497	0.773782	0.745662	0.0716267	0.0552785	0.12014	0	0.0708622	0.0351988	0.333011	0.782054	0.809862	0.808184	0.767848	0.107999	0.0768611	0.190654	0.00810481	0	0.111103	0.45887	0.670332	0.245262	0.82442	0.74473
SPHIGNYDQELLYPPSSTSEISTETFFK	0.46712	0.3687	0.449661	0.48726	0.460214	0.646349	0	0	0.0582567	0.143882	0.420017	0.0610499	0	0.104993	0	0	0.380301	0	0	0.124911	0.130516	0.425864	0	0.26616	0.537818	0.274927	0.347317	0.0856852	0.230432	0.412749	0.0628659	0.0355596	0.499332
SQYSDLTVVEAEK	0	0	0	0	0.0320123	0.0751228	0.0800871	0.112976	0.358732	0.573368	0.810541	0.604879	0.484875	0.709557	0.646017	0.466108	0.699306	0.325752	0.101675	0.551431	0.759106	0.806205	0	0.127258	0	0.157546	0.120177	0.0135204	0.569496	0.488652	0.265645	0.660993	0.692135
SSEEEKLPSGFLETVNK	0	0.21841	0	0.0384143	0	0.497473	0.192192	0.174709	0.441295	0.838998	0.724959	0.0337922	0.00529098	0	0	0.0538073	0	0.547925	0.616834	0.521077	0.725898	0.910472	0	0	0	0	0	0.172168	0.373175	0.56613	0.672958	0.835152	0.915683
STGDSSLADMPECQK	0	0	0	0.472121	0.508284	0.399989	0.321205	0.771863	0.795596	0.858175	0.865166	0	0	0	0	0	0	0	0	0	0	0	0	0	0	0	0	0	0	0	0	0	0
SYSPFVDREDGYSYYYPSDWR	0	0	0.239221	0	0.0896451	0	0.711797	0	0	0	0	0	0	0	0	0	0	0	0	0	0	0	0	0	0.466217	0	0.498548	0	0	0	0	0	0.958659
TAEQTPLTAFYAGK	0.291615	0	0.0394462	0.313996	0.357684	0.584881	0.704226	0.650101	0.904502	0.916531	0.951143	0.0882843	0	0	0.0097521	0.0591883	0.0296385	0	0.504027	0.87142	0.778452	0.84962	0.0382307	0	0.118761	0	0	0.503655	0.637591	0.75413	0.81932	0.791706	0.881981
TDVMTLQGLGLVSPK	0.150989	0.203078	0.220544	0.24619	0.269202	0.284135	0.470305	0.518748	0.606374	0.635005	0.7366	0.174234	0.0281629	0	0.172374	0	0	0	0.225364	0.0287158	0	0.880195	0	0.299173	0.191983	0	0.00528192	0	0	0.281146	0.562455	0.614973	0.0301923
TEDLGGNSTTQEVVDAVIANLD	0	0.0580161	0	0.270888	0.190571	0.156821	0.506376	0.317018	0.358755	0.597932	0.696681	0.420216	0	0.154558	0	0.131657	0.0284593	0	0.276252	0.357119	0.411488	0.794186	0.0891544	0.0859507	0	0	0	0.137652	0.315736	0.15448	0.680533	0.295999	0.510153
TLFGPGPLFADELTR	0.122366	0.171283	0.344224	0.0753023	0.05277	0.558362	0.467694	0.425225	0.842391	0.890464	0.783175	0	0.25288	0.218412	0.123326	0.368652	0.285445	0.410822	0.355052	0.402431	0.748573	0.932639	0	0.118134	0.109152	0.0591206	0.134197	0.0495834	0.138798	0.387869	0.785531	0.820874	0.47019
TPIYATTSFATVAVGNNR	0.32614	0.372399	0.176249	0.216137	0.97073	0	0.338172	0	0.264263	0	0.208424	0.240242	0.326199	0.779282	0.765149	0.93888	0	0.484743	0	0.35106	0	0	0.433951	0.0416435	0.191047	0.333558	0	0	0	0	0.122777	0	0
TPVGGGVSSLNVQLR	0	0.223908	0.167995	0.0521918	0.00986414	0.121126	0.0606193	0.0507328	0	0.057285	0.168279	0.0063621	0.124093	0.0697694	0.255649	0.00689101	0.456533	0.0957016	0.673574	0.326973	0.0116664	0.222402	0	0.0668764	0.128601	0.116585	0.0124839	0.164123	0.109197	0.227593	0.203548	0.0862088	0.356258
TTQNGSEVVELTEFEK	0	0.383389	0.410662	0	0.0904028	0	0	0	0.210914	0.285837	0.492036	0.424243	0	0.0301765	0.188727	0.124427	0.26311	0.467115	0.581497	0.514402	0.510018	0.453243	0.119722	0.147441	0	0.18685	0	0	0.328104	0.494065	0.559438	0.518457	0.274912
TTYVLAVK	0	0	0.0439712	0	0	0	0	0	0.0600757	0.0745959	0.211378	0	0	0.0127839	0.044746	0.0811185	0.0897467	0.113704	0.175499	0.244641	0.42784	0.671043	0.0429798	0.0575238	0.0597511	0.0709728	0.482937	0.528473	0.108616	0.186469	0.311142	0.469684	0.735904
TVSQNDAFEFNSK	0.159506	0.226994	0.0463486	0.1336	0.110477	0.0931761	0	0.197354	0.474948	0.148497	0.703632	0.0640861	0.0936423	0.052202	0.0763697	0	0.0950355	0.435473	0.929535	0.702235	0.85238	0.516325	0.00283048	0	0	0	0	0	0.535317	0.574062	0.530102	0.602695	0.71815
TYDLGLASNLPR	0.857033	0	0	0	0.572183	0.787706	0	0	0.549016	0.50327	0.75509	0.613121	0	0	0	0.460575	0.950625	0	0	0	0.309805	0.437422	0	0	0.306933	0.584457	0	0	0	0.172609	0	0.369158	0.295349
VAFIPYITAGDPDLSTTAEALK	0.0377112	0.0926726	0.103941	0.734438	0.822684	0.903461	0.922916	0	0.865757	0	0.557038	0.0292666	0.125133	0	0	0	0	0	0.098195	0	0.00878336	0	0.0131701	0.0603384	0.0227753	0.0441008	0.28872	0	0.0448324	0.334373	0	0	0
VDDLMNWAR	0	0.0658684	0	0.388025	0	0	0.063393	0	0.18138	0.599831	0.963575	0.430825	0	0	0	0	0.603345	0.0127088	0.216425	0.387914	0.857398	0.686669	0.41941	0.00980965	0.301072	0.0224844	0.135761	0.570608	0.610931	0.485583	0.838524	0.598069	0.814199
VDVQCVLETLGGGLGGR	0.295032	0.204791	0.442419	0	0.352891	0.276819	0.505939	0.687026	0.760582	0.140423	0.663252	0.31961	0.59368	0.411136	0.625338	0.306559	0.606499	0.782156	0.658521	0.880549	0.816953	0.362744	0.0969131	0	0	0.00150551	0	0.360992	0.51244	0.495182	0.458545	0.436096	0.93124
VEAFAETLVSGLDR	0	0	0	0	0	0	0	0	0	0	0	0.599725	0.111244	0.567169	0.334526	0.650651	0.511425	0.8821	0.455417	0.441065	0.550094	0.773473	0	0	0	0	0	0	0	0	0	0	0
VENQEGVANFDDILVNSDAFMIAR	0	0	0.143129	0	0	0.0263401	0.296998	0.421354	0.246588	0.576404	0.682941	0	0.0255704	0.318095	0.507821	0	0.0985385	0.475028	0.311029	0.26476	0.524516	0.768715	0.234358	0.50933	0.557928	0.435229	0.340501	0.66485	0.249979	0.66749	0.639777	0.874236	0.928663
VFNQDLFFK	0.00948315	0.0774415	0.138927	0.272795	0.295679	0.400551	0.453235	0.47044	0.642365	0.701229	0.831494	0	0.186409	0.281443	0.131109	0.356746	0.327948	0.691463	0.799796	0.809135	0.825166	0.831835	0.0234391	0.08957	0	0.234446	0.183222	0	0.186039	0.28778	0.122271	0.281193	0.888624
VGDGDCGSTMYR	0.137139	0.0156872	0.0581155	0.021171	0.123847	0.204652	0	0.155984	0.557713	0	0	0.107978	0.136176	0.0160142	0.593426	0.125964	0.0980249	0.316213	0	0.042115	0.154775	0	0	0	0	0	0	0	0	0	0	0	0.233354
VGDWANYLTPEMAAR	0.00661227	0	0.181627	0	0.038509	0	0.07579	0.0819166	0.0716694	0.519766	0.75552	0	0.0765002	0	0.17137	0.0154284	0	0	0.0225267	0.301299	0.302325	0.375882	0.225753	0.383585	0.339152	0.36634	0.330181	0.355704	0.116448	0.201341	0.248594	0.440689	0.135437
VGEDEFGYMLANILK	0.259124	0	0.0317649	0.110201	0	0.121486	0.043519	0.194967	0.0422953	0.431386	0.384264	0	0	0.0930073	0	0	0	0	0.0603267	0.252121	0.468187	0.765624	0.237789	0.255495	0.184271	0.0234498	0.218237	0.350169	0.152692	0.209478	0.162376	0.404742	0.686106
VIASLGPFVTGNSYDSDELLK	0.44955	0.0581318	0.106566	0	0.0100976	0	0.120198	0.116568	0.332236	0.810799	0.856332	0.0655577	0.165653	0	0	0.214692	0	0.191211	0.165892	0.559515	0.732672	0.631775	0	0	0	0	0.00840679	0	0.392267	0.650583	0.372978	0.827444	0.969092
VIEPSELSR	0.104697	0.129091	0.146119	0.10935	0.22099	0.328131	0.197618	0.324189	0.335891	0.502008	0.621996	0.0521826	0.0587067	0.0248421	0.0564246	0.10196	0.0558903	0.116103	0.240866	0.284099	0.421418	0.665967	0.00867501	0.099395	0.00244358	0.00388984	0	0.030903	0.00575232	0.0133866	0.0482204	0.037824	0.0233307
VIEVAPIR	0.098987	0.112644	0.102337	0.0606155	0.125813	0.0868003	0.137888	0.206394	0.514809	0.530554	0.790902	0.123273	0	0.214499	0.212631	0.238027	0.0800444	0.244366	0.114917	0.324172	0.478368	0.679262	0.153069	0.0946666	0.163617	0.101069	0.172643	0.211846	0.190143	0.112327	0.304225	0.601342	0.827608
VITFNAQLDR	0	0	0	0	0	0	0.101875	0.242875	0.554239	0.93092	0.792746	0.17879	0.0644589	0.215381	0.30689	0.406058	0.802774	0.71899	0.507636	0.58863	0.493391	0.904046	0.106359	0	0.110493	0.162296	0	0.384096	0.118987	0.664664	0.946063	0.937319	0.947809
VLDACGSDIIELGVPYSDPLADGPVIQAAATR	0.383438	0	0	0.730363	0	0.24534	0.453499	0.368649	0.273655	0.339877	0.829646	0	0	0	0.0202726	0	0	0.0959386	0	0.14415	0.224962	0.716742	0.746002	0.583906	0	0	0.753292	0	0	0.262507	0	0.519856	0.379147
VLSGESGAIADSLILNAAAALLVSNR	0.244686	0.11423	0	0.090455	0.184304	0.0406959	0.116214	0	0	0.0661657	0.0255185	0.158946	0.0223002	0.193707	0.485978	0.632684	0.750698	0.807543	0.85133	0.771245	0.916637	0.922561	0.291381	0.138636	0.218855	0.496726	0.240178	0.390702	0.492611	0.327049	0.135485	0	0.148769
VPGGSSSGSAVAVAAR	0	0.0458616	0	0.317599	0.0441134	0.18757	0.100222	0.334712	0.315372	0.915661	0.983949	0.217879	0.176591	0.343909	0.3091	0.294614	0.115605	0.135258	0.0745171	0.783756	0.352486	0.929492	0.301732	0.392982	0.369418	0.229226	0.15371	0.333027	0.247375	0.20924	0.22098	0.114738	0.975254
VPIICTGNDFSTLYAPLIR	0	0	0.119357	0	0	0.0633227	0	0.355423	0	0.590378	0.682247	0.0141181	0.125785	0	0	0.426567	0	0.119167	0.0131648	0.757792	0.85569	0.785988	0	0.0821041	0.124376	0.226609	0.103936	0.801634	0	0.902706	0.749601	0.568519	0.875842
VPVVGVVYNPIMEELFTGVQGK	0.0735015	0.387049	0.235107	0.102084	0.222122	0.223666	0.738425	0.39326	0.874528	0.841287	0.866537	0.0563704	0.0735486	0.546574	0.275784	0.249291	0.363445	0.580614	0.477413	0.609812	0.696635	0.791403	0.589847	0.264474	0.36367	0.333687	0.373324	0.276654	0.634444	0.783112	0.667679	0.875685	0.962088
VQELSVYEINELDR	0.0820527	0	0.104146	0.0354392	0.101767	0.110484	0.101966	0.328441	0.170472	0.401921	0.70658	0.0087737	0	0	0	0	0	0	0.00413375	0.253476	0.663334	0.861657	0.173338	0.19313	0.37257	0.11332	0.371905	0.271974	0.424085	0.368422	0.528035	0.50526	0.881884
VQFGDLGNNFMVDAK	0.369259	0.287057	0.359955	0.461235	0.54245	0.440398	0.368617	0.60926	0.54859	0.77939	0.687249	0.502352	0.289135	0.40709	0.490252	0.592299	0.512247	0.523541	0.617214	0.555435	0.784688	0.669866	0.588958	0.408226	0.566554	0.675717	0.499025	0.698396	0.564545	0.598721	0.787916	0.736138	0.686189
VQPDEGIYLR	0.0418804	0.0121413	0.0494693	0.146245	0.419259	0.290467	0.0288299	0.093775	0.187673	0.514608	0.407264	0.161916	0.0715522	0.383192	0	0.170413	0.311904	0.840286	0.913099	0.923514	0.979858	0.982325	0.184152	0	0.463067	0.417857	0.0537742	0.01828	0.241706	0	0.557084	0.520952	0.427215
VQSLAESNLSSLPDR	0.673498	0.503551	0.229974	0.431036	0.386083	0.520945	0.576115	0.630877	0.889174	0.904518	0.895487	0.0485411	0.346882	0.607784	0.541853	0	0.666502	0.446921	0	0.0364873	0.616244	0.520798	0.631027	0	0.599988	0.145521	0.304766	0.247247	0	0.160687	0.0236806	0.201528	0.936196
VQTLAEGVTVAR	0.227504	0.164009	0.131915	0	0.0380019	0.0395645	0.135007	0.463307	0.408005	0.295882	0.903372	0	0	0	0	0	0.128298	0.246801	0.187487	0.747254	0.801446	0.446617	0.233189	0.0104444	0.175403	0.16126	0.238815	0.050523	0.0963244	0.0514985	0.555127	0.394178	0.917118
VSAANSRPPNPQ	0	0.21527	0	0.723903	0.398009	0.898152	0	0.75705	0	0.907448	0	0	0	0	0	0	0	0	0	0	0	0	0.942652	0	0	0.168108	0.354875	0.542502	0.725108	0	0	0	0
VSAQSELLTALLVTEAGTK	0	0.0828383	0.0085711	0.113941	0	0.0558678	0	0	0.0189213	0.70984	0.823097	0.0489977	0.14625	0	0.0441967	0.247792	0.129859	0.0148328	0.0572804	0.220537	0.334221	0.890233	0.10615	0.045106	0.11991	0.128836	0	0	0.0171955	0	0.138101	0.374884	0.843725
VSFTGSTDVGR	0.184599	0.24648	0.411104	0.0766341	0.239349	0.189439	0.524388	0.355611	0.399188	0.611214	0.86203	0.435433	0.125708	0.474333	0.394838	0.227286	0.147	0.30413	0.431072	0.265976	0.363758	0.67558	0.147034	0.516675	0.144607	0	0.156682	0.279606	0.194257	0.0455469	0.625664	0.589258	0.675909
VSNQIGLDAAVEAAAEFLNK	0	0	0	0.0225136	0.00269954	0.0390048	0	0	0.0286442	0.668479	0.75836	0.107241	0.00497361	0	0.131325	0	0.117954	0.0897484	0.0766001	0.0117082	0	0.795824	0.121186	0	0.0292987	0	0.0747112	0	0	0	0.0461393	0.195944	0.569804
VSNYPPCPKPEMIK	0.502699	0.343519	0.623365	0.595955	0.58157	0.778051	0.596632	0.801448	0.598739	0.717693	0.75824	0.0297111	0.367775	0.327571	0.591237	0.328579	0.43947	0.475892	0.374631	0.559805	0.856395	0.698649	0.0401265	0	0.207039	0	0.270094	0.521237	0.146855	0.181928	0.447058	0.663432	0.737395
VTGFGNPDWLR	0.0254571	0.230738	0.0946165	0.201618	0.0342715	0.624616	0.233558	0	0.0797588	0.218547	0.332063	0	0	0	0	0	0	0	0	0	0	0.489407	0	0.0385573	0.144548	0.349315	0.290051	0.0224444	0.147731	0.32835	0.467163	0.575168	0.731755
VTIVQSSTVYNDTPATIDK	0.0533206	0.0466248	0.0273207	0.0199178	0.0420189	0.0950404	0.0688739	0	0.0327221	0.230786	0.880933	0.0171855	0.0284787	0.022382	0.0477334	0.0711511	0.223108	0.358165	0.538008	0.624403	0.767302	0.822494	0	0.0157457	0.100956	0.240073	0.194226	0.36952	0.492157	0.414946	0.604728	0.78019	0.900303
VVIDCATTDPDGR	0	0.079971	0	0	0	0	0.367922	0.206027	0.468166	0.0926244	0.686212	0	0	0.358579	0	0.270506	0.00220777	0.457357	0	0.549663	0.526537	0.457595	0.0258452	0.0556058	0.148328	0.348398	0.00688459	0.0274907	0.33335	0	0	0.576666	0.459166
VYDEFVEK	0.355238	0.336622	0.381869	0.43457	0.485335	0.504897	0.634443	0.668387	0.762132	0.845134	0.868793	0.00588743	0.010989	0.0319473	0.203459	0.183907	0.207818	0.220608	0.454165	0.186113	0.748812	0.796197	0	0.139611	0.163918	0.238781	0.244908	0.432636	0.565282	0.6848	0.739792	0.812012	0.574458
VYTVFLPLIEGSFR	0	0.0358686	0.145654	0.170312	0.0550763	0.0536545	0.315241	0.639555	0.579425	0.807747	0.554088	0.120497	0.303405	0.205658	0.0665996	0.211763	0.49268	0.660972	0.242437	0.681568	0.910662	0.948858	0.179703	0.0404216	0.0405213	0.113441	0.100643	0.460287	0.453657	0.423693	0.661599	0.927902	0.931556
WAMLGAFGCITPEVLQK	0.564102	0	0.515397	0.209161	0	0.481708	0.356948	0.0440053	0.647116	0.838557	0.872593	0.591764	0.31312	0.19502	0.557934	0.443269	0.769487	0.40945	0.779386	0.37722	0.638614	0.841317	0	0	0	0	0	0	0	0	0.43959	0.556582	0.727503
WDGVPFLMK	0.688973	0	0	0.254842	0	0	0.438304	0.710476	0	0	0.650137	0	0	0	0	0.0916486	0	0	0.0120571	0.533867	0.64277	0.569673	0	0	0.577393	0.510302	0	0.62071	0	0.222901	0	0.133651	0.423279
YDLSSIR	0.184079	0	0	0	0	0	0	0	0	0	0.481263	0.123602	0.0068473	0.0310613	0.11033	0.0237848	0.0459613	0.0268101	0.188917	0	0.141336	0.527826	0	0.608257	0.0179593	0	0.00902231	0.0337374	0.0453229	0.073983	0.53894	0.637705	0.737143
YLAAGDDFSIK	0.260061	0.124707	0	0	0.118485	0.00733349	0.178853	0.262215	0.283692	0.0874346	0.779922	0.0476195	0.0751406	0.213804	0.0568774	0	0.159278	0.13626	0.0399736	0.152291	0.475334	0.367807	0.665164	0.307604	0.362536	0.312987	0.208462	0.219029	0.172258	0.0456223	0.627444	0.533304	0.840678
YNDLLDR	0.0363443	0.0399763	0.0334123	0.0636334	0.0702636	0.109854	0.10639	0.0516245	0.064576	0.12913	0.0856482	0.136422	0.114571	0.215671	0.126199	0.161534	0.237308	0.253694	0.421996	0.307159	0.489248	0.631641	0.172512	0.137433	0.166904	0.168314	0.145044	0.239712	0.209422	0.229703	0.314333	0.390554	0.626671
YPSYPEQEGTWK	0.450896	0.555752	0.442295	0.142508	0.473179	0.433386	0.474314	0.42868	0.59167	0.594422	0.608287	0	0	0	0	0.20534	0.224733	0.197879	0.257866	0.222937	0.203127	0.230094	0.493942	0.238116	0.0675615	0.129277	0.101514	0.0940045	0.103447	0.125365	0.132669	0.303079	0.391229
YVSGPYDAEEGFQR	0	0	0.00461848	0	0	0.0806276	0.322514	0.00364408	0.168811	0.525996	0.205353	0	0	0.286403	0.331924	0.214528	0.185014	0.2275	0.381648	0.243502	0.624662	0.885386	0.683447	0.0396123	0.259966	0.313848	0.220814	0.46481	0.580791	0.814642	0.767253	0.342811	0.838912
YYTLIVGANER	0	0.176826	0.382576	0.118702	0.0846792	0.154803	0.440927	0.635314	0.787582	0.855159	0.930501	0.0575039	0.0193179	0.247816	0.712928	0.368519	0.511775	0.648217	0.550873	0.871353	0.929591	0.902806	0	0.122205	0.188281	0.684028	0.379574	0.788526	0.815519	0.487183	0.735935	0.406384	0.922512

## Sheet:  myc234 treated
	RIA A											RIA B											RIA C
AAseq	RIA 8 hr	RIA 10 hr	RIA 12 hr	RIA 14 hr	RIA 16 hr	RIA 24 hr	RIA 32 hr	RIA 40 hr	RIA 56 hr	RIA 80 hr	RIA 104 hr	RIA 8 hr	RIA 10 hr	RIA 12 hr	RIA 14 hr	RIA 16 hr	RIA 24 hr	RIA 32 hr	RIA 40 hr	RIA 56 hr	RIA 80 hr	RIA 104 hr	RIA 8 hr	RIA 10 hr	RIA 12 hr	RIA 14 hr	RIA 16 hr	RIA 24 hr	RIA 32 hr	RIA 40 hr	RIA 56 hr	RIA 80 hr	RIA 104 hr
AAEFVISK	0.139403	0.128789	0	0.135751	0.400707	0.185004	0.417258	0.578278	0.642284	0.8104	0.735549	0.0962872	0.589238	0.597554	0.184731	0.249221	0.712674	0.819226	0.44852	0.934222	0.833965	0.984247	0	0.0279923	0	0.229569	0.309358	0.165396	0.436804	0.0712432	0.626312	0.63785	0.690025
AAYDNGTSAIPNR	0.37999	0.282993	0.276198	0.265912	0.24665	0.160694	0.10883	0.633865	0.345097	0.51081	0.352053	0.02187	0.264595	0.339069	0.148702	0.126056	0.0135175	0.218527	0.573962	0.510638	0.409293	0.472196	0.222491	0.0383881	0.142796	0.471943	0.138082	0.224136	0.317822	0.58891	0.646681	0.631611	0.510674
ADFGGSSDGTAFNFLAR	0	0	0	0.0801122	0	0.231286	0	0.298248	0.212269	0.152397	0.939782	0.144628	0.23257	0.238724	0.196036	0.34952	0.0436207	0.333679	0.648979	0.287157	0.458508	0.75764	0.440112	0.0595466	0.0517487	0	0.0444006	0.218335	0.0805719	0.211152	0.550018	0.364148	0.639897
ADGLVTLTPNQDQEASSEVLPINFNGLAK	0	0.162853	0.256966	0	0.0368378	0.159519	0.0714635	0.162571	0	0.188605	0.213461	0.253012	0.179619	0.491258	0.218598	0.278273	0.265751	0.444054	0.354013	0.41379	0.225264	0.658913	0	0	0	0	0	0	0	0	0.347315	0.336239	0.339243
AEAVEGAATSDDDLK	0.177578	0.237512	0.110234	0.0751838	0.0596364	0.142315	0.253768	0.807864	0.917064	0.871373	0.885962	0.195223	0.165619	0.180079	0.193933	0.0312759	0.0149255	0.273707	0.251563	0.83298	0.892606	0.778557	0.149351	0.392016	0.102052	0.0843182	0.043955	0.0827447	0.299049	0.0883933	0.187851	0.817103	0.841154
AEDWLNPDVVLEAFEAR	0.0536638	0.176991	0.22471	0.00392662	0.172348	0.212812	0.140879	0.30599	0.117554	0.49091	0.8333	0.235399	0.0502511	0.227816	0.107101	0	0.26215	0	0.0351497	0.316675	0.363732	0.689033	0.0471387	0.108598	0.0424679	0.0617244	0.0340934	0.129431	0.514302	0.302702	0.874601	0.843469	0.913216
AEYYSITDEEALEAFK	0	0	0	0	0	0	0	0.197097	0.391587	0.282046	0.838387	0	0.190641	0.1252	0	0.186487	0.126423	0	0.147593	0	0.777852	0.921927	0	0	0	0	0	0.0248147	0	0.31325	0.371542	0.697464	0.812181
AFADAVPSWDNIVVAYEPVWAIGTGK	0.076553	0.0714395	0.0603831	0.316019	0.108053	0.153452	0.0475437	0.392277	0.25032	0.365611	0.846648	0.0408419	0.102198	0.0823273	0.0625011	0.042049	0.0353721	0.0975509	0.1498	0.129148	0.144436	0.766887	0.0505407	0.0393235	0.0412421	0.0641815	0.0460578	0.0559897	0.0819141	0.800843	0.514712	0.653711	0.816886
AGEFSEYTLPLLWDR	0.0431181	0.383998	0.388337	0.468093	0.33393	0.250482	0.120797	0.260786	0.55032	0.612586	0.778537	0.274406	0.167797	0.286843	0.640791	0.259788	0.336795	0.734928	0.806513	0.709447	0.931873	0.980221	0.186719	0.0802	0.194346	0.169975	0.216373	0.234952	0.295876	0.575215	0.55142	0.387223	0.729151
AGLQVDNGANEQVGK	0.460809	0	0	0.285356	0.279232	0.0905947	0	0	0.0665927	0.522941	0.616479	0	0.388964	0	0.297549	0.224388	0.236074	0.236854	0.223159	0.252651	0.568068	0.76393	0	0	0	0	0	0.364625	0.255115	0.209566	0.321129	0.666715	0.652961
AGTENGRPSSSSAANNSSSDQIQR	0.0265874	0.296611	0	0	0.178447	0	0	0	0.796391	0.584419	0.740677	0.405354	0.344077	0	0	0.441964	0	0	0	0.798312	0.813493	0.813787	0	0.0585661	0.107834	0	0	0	0	0	0	0.484288	0.535537
AHTDAGGIILLFQDDK	0.197449	0.134143	0.182129	0.479226	0.283597	0.350382	0.196267	0.624766	0.754485	0.652067	0.742154	0.207448	0.282965	0.134767	0.151142	0.415004	0.373322	0.403116	0.691082	0.769405	0.897637	0.766406	0	0	0.575301	0.652731	0.236414	0.286916	0.295918	0.394465	0.513973	0.433341	0.490795
AIELGSEETAR	0.492225	0.616879	0.481628	0.499356	0.454217	0.681942	0.323932	0.753582	0.795694	0.915551	0.965182	0.0449311	0	0.0113621	0.00440991	0.00495887	0.394534	0.0884887	0.52506	0.394969	0.221199	0.781332	0.0588647	0.0524072	0.0632043	0.0679226	0.0619067	0.238683	0.0249164	0.365907	0.605709	0.788331	0.796736
AIFGSGSPFDPVVYDGK	0.150609	0.07718	0	0	0.0373166	0.103071	0.244002	0.463004	0.895587	0.945237	0.83073	0.0863162	0.229547	0.497969	0.519322	0.571094	0.394257	0.235945	0.699606	0.20821	0.35827	0.965789	0.0471652	0	0.014792	0.0431288	0.0963048	0.343083	0.496899	0.434757	0.361118	0.905946	0.933699
ALNGVPNAALAEYYAQR	0.0198319	0.239354	0.0213772	0.170626	0.328742	0.255477	0.815043	0.403997	0.642436	0.742826	0.893348	0.37829	0	0.268669	0.0876336	0.0443344	0.444631	0.215818	0.420638	0.226865	0.633646	0.628796	0	0.148636	0.053716	0	0.26497	0.0536499	0	0.31302	0	0.189507	0.425643
ALTYAIVNR	0.0325897	0.0528684	0	0.334545	0.224483	0.291968	0.407143	0.0787124	0.353256	0.410127	0.443382	0.0390006	0.423701	0.285178	0.0596412	0.34959	0.16256	0.467962	0.753179	0.771786	0.721478	0.793482	0.433282	0.102273	0.158515	0.0655692	0.1392	0.103662	0.101917	0.273164	0.668033	0.75325	0.906162
ASQFQEQELAQGR	0.544122	0.0388261	0.16729	0.0288895	0.143937	0.242942	0.590956	0.338112	0.578852	0.604413	0.851807	0.351855	0.329538	0.274339	0.089395	0.346749	0.00976996	0.589463	0.311564	0.391704	0.264857	0.616352	0.166594	0.0422974	0	0	0.0697535	0.427553	0.0621189	0.0361804	0.259222	0.291806	0.96479
ASSWIQEDSCPDYMLK	0.0201058	0.0306298	0	0.269106	0	0	0.278484	0	0	0	0	0.145517	0.489612	0.191581	0.118448	0	0.481336	0	0	0	0	0	0	0	0	0	0	0	0	0	0	0	0
ATGPNGEALTAEEAFK	0	0.100135	0.0377148	0.0139192	0.0395104	0.079398	0.230306	0.390329	0.515592	0.731816	0.770857	0.014215	0.054381	0.326435	0.138951	0.422121	0.335775	0	0	0	0	0.604466	0.0491796	0.18447	0.0309635	0.146731	0.00377173	0.46747	0.325732	0	0	0.208625	0.4247
ATLFSLLEDIPVTVR	0	0.358886	0.403157	0.457854	0	0.724107	0	0.00875267	0	0.262534	0.904835	0.0156286	0.219582	0.0319275	0.551159	0.71602	0	0.698541	0	0	0.797032	0	0	0	0.259804	0.135454	0.437916	0.617556	0.664465	0.812541	0	0.504515	0.920377
AVGVQGLVVPDVPLEETEMLR	0.359032	0.279242	0.168816	0	0.562506	0	0	0	0.54296	0.593285	0.379694	0	0.163583	0	0	0	0	0	0	0	0	0	0.0687863	0.175167	0	0	0	0	0	0	0.644245	0	0.38615
CHQDEVLVLPETAK	0	0	0	0	0	0	0	0	0	0	0	0.234069	0.241551	0.0932041	0.255884	0.103006	0.037832	0.270043	0.269903	0.188921	0.436795	0.399572	0.247071	0.340369	0	0.385828	0.256735	0.766273	0.383896	0.635509	0.372922	0.396611	0.386046
DAITPGSYFGNEIPDSIAIIK	0	0	0.738339	0.766515	0.785854	0.864893	0.851505	0	0.689319	0	0.398495	0.202591	0	0.803475	0.758317	0.861357	0.860429	0	0	0	0	0.343365	0	0.431379	0.697853	0	0.850418	0	0.383152	0.841808	0	0.476512	0
DATTEDELWWGK	0.0693394	0.154089	0.0627774	0.10269	0.0132941	0.0363261	0.045542	0	0	0.167781	0.296655	0.0566878	0.0481598	0.0327242	0.0648034	0.0733183	0.121733	0.226686	0.282911	0.326035	0.528929	0.789205	0.0131368	0.106631	0.0234992	0.000135139	0.112076	0.019481	0.0298612	0.0890611	0.132251	0.100649	0.213263
DFLSELAK	0.178883	0.0298138	0.261949	0.491673	0.369965	0.577958	0.459258	0.632488	0.791181	0.875528	0.848571	0.232442	0.105256	0.232918	0.214539	0.247314	0.171075	0.441406	0.290322	0.654552	0.658565	0.562865	0.279514	0.169791	0.288028	0.317461	0.357543	0.473778	0.550631	0.469949	0.591337	0.805281	0.623769
DFRDPTTAWK	0.021435	0.364557	0.156614	0.368918	0.0242846	0.461806	0	0.0382336	0.385411	0.622947	0.697953	0.205875	0.290026	0.181108	0.0884639	0.233365	0.112442	0.0680918	0.0113072	0.198578	0.678812	0.640986	0.201007	0.106793	0	0.306589	0.157624	0.1382	0.13242	0.191781	0.173887	0.418944	0.676347
DGNLLAVTTADNGFK	0.462813	0.63847	0.485392	0.540273	0.730652	0.372816	0.430828	0.617082	0.356696	0.372066	0.929791	0.188793	0.177904	0.287504	0.170244	0.197305	0.196563	0.333722	0.220272	0.61626	0.803162	0.950354	0.213941	0.26832	0.606243	0.0924288	0.538079	0.532036	0.671093	0.922358	0.948497	0.875554	0.950741
DIESALLDHLGVK	0	0.0857464	0.0027304	0.0710396	0.0815873	0.405281	0.507275	0.712497	0.739597	0.823722	0.880476	0.0788865	0.17411	0.109939	0.143601	0.208248	0.232765	0.262637	0.458059	0.419415	0.824775	0.775801	0.13855	0.246157	0.0981669	0.205617	0.19361	0.214233	0.373954	0.497565	0.634047	0.708379	0.767422
DINMDSFR	0	0.210027	0.127412	0	0.0497033	0.45786	0.21712	0.174982	0.542071	0.594064	0.835687	0.0257368	0.303565	0.00511701	0.203757	0.0534757	0.0083355	0.00790619	0.0344515	0.114661	0.208532	0.578402	0.00382177	0.0791614	0	0	0.111326	0.137085	0.464503	0.124056	0.594837	0.692474	0.671761
DLGGTSTTQEVVDAVIAK	0.383087	0	0.280419	0.132552	0.476468	0.601033	0.302576	0.490331	0.372294	0.408294	0.899619	0	0	0	0	0	0	0	0	0	0	0.804855	0.464194	0	0.484158	0.515306	0.575014	0.327563	0.362803	0.422979	0.576451	0.580332	0.742295
DLGGTSTTQEVVDAVIAKLD	0.0565141	0.0723889	0.0442766	0.0433677	0.102867	0.162943	0.173736	0.733953	0.706585	0.847166	0.860311	0.51985	0.0422826	0.185881	0.0398767	0.107847	0.0198829	0.191156	0.299341	0.160014	0.177543	0.831759	0.129776	0.11896	0.119731	0	0.0369862	0.112904	0.219296	0.461068	0.289664	0.726503	0.888599
DLKPPILSLEEAVENFSLFEVPPPLR	0.0426962	0.22648	0.265584	0.17571	0.225083	0.26324	0.00115902	0.238126	0.359304	0.516377	0.386717	0.128961	0.254564	0.175532	0	0.432184	0.113854	0.104904	0	0	0.440681	0.905294	0.725452	0	0	0	0	0.197505	0.31214	0.291875	0.364656	0.614684	0.615813
DSPFGDVALR	0.458277	0	0	0.303762	0.210077	0.361384	0	0.482577	0.763759	0.872226	0.686391	0.0990318	0.673821	0.119419	0.639719	0.312222	0.218576	0.250128	0.528616	0.500172	0.771839	0.600695	0.478099	0.56175	0.282621	0.733446	0.371601	0.366932	0.441148	0.814865	0.422849	0.728447	0.822832
DSPLDVVVINDTGGVK	0.0799116	0.135941	0.0829477	0.0596588	0.0580285	0.00382559	0.0323559	0.25665	0.247864	0.219307	0.68748	0.0313123	0.102755	0.0334396	0.18009	0.0562186	0	0.00400246	0.0555006	0.0429242	0.583	0.676243	0	0.0827931	0.000988943	0.0490284	0.000642962	0	0.024186	0.0504486	0.0991939	0.110771	0.845589
DVNTNQQTTLPTGGK	0	0	0	0	0	0	0	0	0	0	0.719481	0	0	0	0	0	0	0	0	0.319244	0.28116	0.371321	0.134809	0	0.309604	0.203363	0.739111	0	0	0.260478	0.110419	0.0783562	0.71332
DVPGDIFR	0	0	0	0	0	0	0	0	0.389752	0.348701	0.536156	0.0839432	0.0997249	0	0	0	0.00387348	0.0737285	0.0393557	0.28558	0.807218	0.658528	0.223964	0.507626	0	0	0	0.0743293	0.0225993	0.37079	0.30564	0.55352	0.592194
EADPLDSQVVTVAK	0.0375899	0.0539963	0.108176	0.0754768	0.0542849	0.0604063	0.124711	0.0994523	0.0421544	0.122625	0.503287	0.371941	0.487949	0.518812	0.547058	0.479108	0.429614	0.476844	0.474106	0.528523	0.818341	0.930073	0.452367	0.465722	0.354566	0.596722	0.54049	0.479184	0.507809	0.583536	0.653607	0.874719	0.94571
EDDRDAPSFLFESVEPGSQSSNIGR	0.0763063	0	0	0.0401463	0.103573	0.130446	0.343048	0.377074	0.407773	0.414112	0.60476	0.495141	0	0.062045	0.26722	0.279702	0.0245592	0.159658	0.166251	0.170475	0.0939131	0.752461	0.231016	0.069419	0.195975	0.0706573	0.117197	0.0219547	0.131638	0.191148	0.206088	0	0.470115
EEGLELYEDMILGR	0.282362	0.511201	0.601086	0.591667	0.147032	0.241411	0.698065	0	0.632987	0	0	0	0	0.365329	0.0996832	0	0.0203662	0.144993	0	0	0	0	0	0	0.329359	0	0.0374304	0.099149	0.228631	0	0	0	0.446936
EENLVFLPGDALGLK	0.16529	0.427196	0.152576	0	0.169706	0.295732	0.484526	0.675814	0.559463	0.728101	0.934267	0.157819	0.0594959	0.00670729	0	0	0.0388022	0.373363	0	0.497481	0.229504	0	0	0.434568	0	0	0.0305815	0.427372	0.323934	0.0630924	0.537432	0.867588	0.791687
EGPDGFGVYASK	0.303118	0.215057	0.431617	0.424268	0.398686	0.246179	0.55803	0.626668	0.365589	0.683618	0.623821	0.0979209	0.0878293	0	0.560419	0.116562	0.0641787	0.28338	0.2623	0.456134	0.564196	0.671656	0.247095	0.0114733	0.299349	0.199619	0.0313631	0.659259	0.0353146	0.818018	0.661124	0.60592	0.779118
EGPMLAGSGFFK	0.180475	0.134144	0.231086	0.140739	0.21566	0.199991	0.298747	0.240954	0.272327	0.242135	0.230161	0.342316	0.578566	0.416888	0.40584	0.437905	0.390171	0.444169	0.447488	0.435656	0.400599	0.386885	0.229149	0.27133	0.342055	0.448895	0.243131	0.664432	0.356259	0.327743	0.36539	0.312784	0.358542
EGVTATDLVLTVTQILR	0.112837	0.115964	0.185244	0	0	0	0.031338	0	0.267569	0.116409	0	0.0186069	0	0.0983901	0	0.0732715	0.0914023	0.0526008	0.118703	0.167025	0.147849	0.85055	0.0113445	0.133599	0.0911898	0.109323	0.113406	0.0280344	0.118645	0	0	0.127878	0.0129093
EILFEIVDR	0.131054	0.118687	0.334386	0.0515147	0	0.240794	0.359171	0.418919	0.959477	0.87323	0.937274	0.127837	0.0496955	0.111803	0.338705	0.370264	0	0	0.100087	0.64018	0.402575	0.712776	0.0706832	0.030569	0.119168	0.209701	0.297846	0.293354	0.57085	0.450399	0.334645	0.934286	0.462727
EILSYYPSNYK	0.298268	0.313696	0.145429	0.493972	0.252929	0.505006	0.291691	0.618612	0.835186	0.819661	0.969034	0.127095	0.125945	0.0964892	0.243843	0	0	0.345807	0.0644987	0.740793	0.651205	0.825573	0.176339	0.19336	0.422097	0.325068	0.61144	0.532115	0.419113	0.748472	0.668549	0.907496	0.843085
EIPDAYER	0	0	0.0343151	0.021528	0.0368625	0.178751	0.279139	0.235826	0.404804	0.531457	0.665024	0.0804042	0.147449	0.0295536	0.0355257	0.306987	0.47952	0.603907	0.744768	0.684087	0.265423	0.915501	0.0358007	0.0929984	0.00110024	0.164407	0.519072	0.66873	0.800733	0.847102	0.847847	0.833463	0.987046
EITQLLTLENFR	0	0.205419	0.223576	0.0852731	0.136822	0.110857	0.361537	0	0.850448	0	0.547202	0.0805699	0.288088	0.0335929	0	0.249743	0.592098	0	0.723637	0	0.207752	0.59426	0	0.197822	0.191715	0.0269625	0.04	0.111077	0.678017	0.671795	0	0.513901	0.496822
ELNPLDVLK	0.108538	0.259413	0.200855	0	0.680622	0.731369	0.0957779	0.286233	0.376185	0.53139	0.971092	0	0.185689	0.321682	0.00497494	0.109161	0.170541	0.28886	0.193592	0.118698	0.521531	0.592257	0.0117268	0.031705	0.0352589	0.186735	0	0.281036	0.424857	0.441723	0.36095	0.29332	0.545138
ESLAVSSSSVEDK	0.0131245	0.0139004	0.0253539	0.0329611	0.0270044	0	0	0.0619088	0.0573004	0.0878093	0.0850963	0.00180477	0.00481286	0.0216413	0	0	0.00218346	0.0581306	0.026395	0	0.00576608	0.00688064	0.061793	0.00843757	0.0161324	0.0389749	0.028893	0.0229533	0.0608653	0.0411106	0.0921476	0.10789	0.67088
FADDEVQVQSR	0.324398	0.590374	0.456413	0.744781	0.496292	0.395482	0.606321	0.521944	0.746118	0.439004	0.561066	0.410035	0.693945	0.467287	0.236533	0.432902	0.535356	0.555317	0.508156	0.720808	0.29668	0.58572	0	0	0	0	0	0	0	0.0946032	0.0999565	0	0.956189
FADLIEENIEELAK	0.172659	0.0795261	0.0599707	0.147769	0.15025	0.21487	0.604791	0.779083	0.861367	0.795458	0.687928	0.0925361	0.0978932	0.0534008	0.175227	0.0302596	0.251398	0.416574	0.308911	0.45906	0.555253	0.775551	0	0.115857	0.0944983	0.00594866	0	0.623314	0.7405	0.823995	0.829393	0.878298	0.820099
FEGGGAFNVIPDSVTIGGTFR	0.287684	0.0758082	0.108545	0.00303684	0	0	0.255069	0.782075	0.725987	0.903528	0.893432	0.451349	0.617548	0.432565	0.51985	0.653679	0.714125	0.70182	0.657081	0.766715	0.949496	0.960569	0	0.126788	0.0648148	0.150806	0.0832716	0.247894	0.207708	0.234885	0.737196	0.803761	0.889966
FGLGDLVPFTNK	0.0384172	0.131193	0.203325	0.0597481	0.219446	0.252377	0.190855	0.242133	0.476202	0.803969	0.79614	0.152682	0.0803373	0	0.170068	0.158895	0.206072	0.477505	0.206602	0.820906	0.462569	0.287472	0.0309328	0	0	0.238214	0	0.0894284	0.184445	0.114749	0.1314	0.713409	0.92677
FSNGDFPLPADPNSAPFR	0.366815	0	0.609398	0	0.649274	0	0	0	0.750297	0.971183	0.95327	0.157551	0.0770729	0.0506356	0	0	0.182416	0.439487	0.576788	0.734274	0	0.914811	0	0	0	0.152271	0.382941	0.372231	0	0.13609	0.676944	0.929169	0.870338
FSNYEAWLSDPTHIGPSAQVVWPIVGQEILNGDVGGGFR	0	0.336451	0.383933	0	0	0.334726	0	0	0.114113	0.409669	0	0.392078	0.264518	0.178527	0.310134	0.279326	0.188457	0.157089	0.211563	0.531026	0	0	0	0	0	0	0	0	0	0	0	0	0
FTHVLYNLSPAELYEQAIK	0	0	0.0269041	0.0599379	0.1985	0	0.0892192	0	0.402684	0.73328	0.846034	0	0	0	0	0.091767	0	0.0992126	0.161676	0.22808	0.677614	0.819524	0.0828197	0.0863369	0.15834	0.0225306	0.102228	0.121869	0.236585	0.0563113	0.564821	0.545891	0.793416
GEDPYDDNVVR	0.52447	0.46711	0.511241	0.233111	0	0.449211	0	0.526593	0.411114	0.328356	0.317453	0.0911893	0.637967	0.180286	0.584029	0.452461	0.528142	0.514721	0.397689	0.576587	0.527181	0.499811	0.655232	0.567666	0.264767	0.496714	0.585936	0.560177	0.21591	0.35259	0.244733	0.476867	0.440538
GEPENVVALAK	0.0312216	0.0118958	0	0.027799	0	0.0164567	0	0.0026328	0	0.015156	0.0769224	0.0953224	0.0909039	0.0633075	0.108327	0.409839	0.0927936	0.0982254	0.245067	0.268918	0.240684	0.797075	0.0617895	0.078864	0.102357	0.0989853	0.0507724	0.157431	0.0533583	0.0911284	0.0547633	0.727826	0.274106
GIDDIMVSLAAK	0.00706124	0.0698577	0.112841	0.0735054	0.100326	0.255967	0.256407	0.229411	0.550035	0.573575	0.848216	0.0633461	0.0267506	0.00925359	0.0484059	0.0444533	0.10439	0.228153	0.309966	0.434499	0.74389	0.81941	0.0349147	0.0312047	0.116476	0.0305662	0.0573055	0.107425	0.19753	0.295084	0.449944	0.586312	0.81709
GLDDIADIR	0.132373	0.0389232	0.139697	0	0.101478	0.0472902	0.25061	0.382733	0.344409	0.0982765	0.602911	0.0402369	0	0.17479	0.520024	0.0359932	0.350019	0.281304	0.183968	0.273729	0.928989	0.602774	0	0.0122555	0	0.233261	0.166793	0.0884944	0.130346	0	0.134466	0.524723	0.545276
GLGDPETTLLK	0.0713128	0	0.0473222	0	0.00702885	0.020708	0.347923	0.129521	0.0399919	0.888877	0.695357	0	0	0.250124	0.106209	0.0151998	0.504805	0.430396	0.243275	0.914169	0.94981	0.880521	0	0	0	0.422872	0	0	0	0.0986729	0.856277	0.944285	0.894696
GLPSLSYDELPSFVGR	0	0.103413	0	0.268578	0.583522	0.381934	0.185817	0.357062	0.924155	0.910194	0.984706	0	0.109231	0.363556	0	0.488867	0.113428	0	0.62934	0.502661	0.983592	0.978064	0	0.303235	0.2917	0.306486	0.304229	0.131213	0.222185	0.246244	0.0551373	0.719504	0.792005
GPEFATIVNSVTSK	0.166525	0.0722466	0.205841	0.186044	0.134638	0.304041	0.228774	0.285146	0.299974	0.575949	0.760835	0.0455919	0.207672	0.112875	0.115435	0.199978	0.279236	0.160507	0.198677	0.625014	0.689308	0.785264	0.0729661	0.0994871	0.0866811	0.0287293	0.0805738	0.0354125	0.109534	0.185367	0.0358742	0.290267	0.027939
GPLENLLDHLDNPVANNAWAFATK	0.118792	0.343196	0.303964	0.165411	0.0714965	0.441741	0.265283	0.331018	0.508853	0.544176	0.892232	0.351904	0.0157206	0.2891	0.444405	0.229336	0.510382	0.274216	0.49489	0.207261	0.399096	0.816805	0.0995471	0	0	0.120497	0.328038	0.0944034	0.171194	0	0.0530009	0.575171	0.554056
GQDFELLPFGSGR	0.0544101	0.0321134	0.170139	0.493175	0.189473	0.349344	0.194132	0.228897	0.137459	0.563606	0.966058	0	0.0405712	0.15144	0.139299	0.189053	0.160535	0.234515	0.178331	0.239859	0.95543	0.963505	0.0247827	0.0334767	0.120543	0.0267566	0.632434	0.103512	0.688943	0.378728	0.183396	0.961796	0.952663
GQPVGTIAAVDNSEEK	0.110796	0.595898	0.241795	0.213707	0.128695	0.991511	0.984504	0	0.375653	0.649914	0.836012	0.607705	0.464993	0.704332	0	0.37638	0.290461	0.611241	0.708677	0.602449	0.924851	0.596315	0.217093	0.372227	0	0	0	0.948183	0.970008	0	0	0.204021	0.278993
GSFITSNGALATLSGAK	0	0	0	0.489081	0.367183	0.175752	0.518145	0.154114	0.57632	0.685452	0.819627	0	0	0.0789664	0.159817	0.234542	0	0.0744757	0	0.258702	0.438665	0.0105863	0.318216	0	0.24144	0	0	0.369661	0.403939	0.208739	0.220328	0.407149	0.828079
GTDYEFIPFGSGR	0	0.630938	0.225721	0	0	0.0711973	0	0.355735	0.209277	0.260514	0.614501	0.159889	0.361935	0.0717671	0	0	0	0.258501	0.107323	0.705483	0.717102	0.515929	0	0	0.424426	0.286964	0.0787496	0.522436	0.329541	0.68202	0.631741	0.535329	0.583544
GVAADLPVELTGK	0.125505	0.172428	0.114389	0.175964	0.13603	0.246161	0.255837	0.184707	0.43581	0.482225	0.725642	0	0	0	0	0	0.00390382	0	0.0185876	0.00416402	0	0.120118	0.053061	0.0668801	0.0613027	0.0491847	0.0138165	0.163073	0.117807	0.124476	0.22951	0.403207	0.463651
GVCSNFLCDLKPGDEAK	0.252631	0.23982	0.730221	0.469315	0.0509995	0.226131	0.7393	0.662035	0.305914	0.437462	0.847332	0.48464	0.781691	0.0562309	0.132801	0.423035	0.517015	0	0.714693	0	0.600563	0.432498	0	0	0	0	0.513774	0.177776	0.324386	0	0.265999	0.205092	0.223739
GYFIQPTIFADVTEDMK	0.154134	0.199608	0.248244	0.249469	0.233003	0.305368	0	0	0	0.0474357	0.135205	0	0	0.110009	0.111918	0.0495498	0.116904	0.37381	0.363346	0.582131	0.682794	0.762065	0.4	0.220875	0.187701	0.356331	0.527238	0.393415	0.427894	0.151929	0.457701	0.560425	0.657983
GYLNNPAATAETIDK	0	0	0	0	0.583339	0	0	0.027855	0.327141	0.689537	0.863029	0.281346	0.151205	0.373002	0.104044	0.35184	0.377338	0.240268	0.342413	0.489067	0.686482	0.898716	0.17834	0.0971121	0.285155	0.205087	0.182556	0.0833774	0.307633	0	0.274336	0.351265	0.343162
IALVVADTQK	0.408936	0.103845	0.187653	0	0.143507	0.195496	0.715809	0.754999	0	0	0	0.0468738	0.0944071	0.267187	0	0.216833	0	0	0.560015	0	0	0	0.0416705	0.176424	0.0990824	0	0.27399	0.6275	0.768385	0.716767	0	0	0
IANILSGNYCQPK	0.419108	0.460641	0.443878	0.512922	0.503467	0.643784	0.699192	0.681878	0.787086	0.844301	0.882275	0.190802	0.0466689	0.0554394	0.0764406	0.159075	0.437845	0.439653	0.473903	0.643548	0.673916	0.799514	0.105058	0.201324	0.0967332	0.322003	0.1198	0.0881585	0.320102	0.346997	0.673163	0.775803	0.839047
ICCDGLVER	0	0.507157	0.145945	0.0628248	0.517403	0.294205	0.268636	0.395445	0.560899	0.59417	0.495162	0.0330789	0.0330631	0.0307291	0.0732946	0.0592856	0.617909	0	0.122319	0	0	0.873182	0	0	0	0	0.0816648	0.052243	0.47967	0.416345	0.643068	0.585964	0.476469
IENEEGLTHFDEILQEADGIILSR	0.394752	0.0812037	0.014479	0.277216	0.385758	0.37248	0	0.214969	0	0.25609	0.0937952	0.026179	0.0295544	0	0	0.278818	0.208947	0.113976	0.169816	0.103714	0	0.799404	0.202185	0.12514	0.385036	0.299555	0.299076	0.303669	0.531875	0.510042	0.447313	0.712487	0.780388
IFPEFQATYSELFDSLEK	0	0.323063	0.136889	0	0.166536	0.129162	0.0587995	0.0743228	0	0.519978	0.548718	0.45185	0.443278	0.0233256	0.249082	0.352641	0.541076	0.479224	0.585793	0.709185	0.732415	0.67291	0.206672	0.103118	0.149979	0.215595	0.143109	0.145633	0.035661	0.483604	0.302587	0.659716	0.446712
IGAAICWENR	0.292232	0.26362	0	0.235701	0.134	0.0551911	0.137229	0.444083	0.32359	0.14552	0.451738	0.21018	0.231448	0.248651	0.212076	0	0	0.281577	0.0417245	0	0.18407	0.23392	0.538428	0.0229083	0.383778	0.438322	0.290793	0.200541	0.187702	0.351434	0.253416	0.398097	0.517293
IIDGPPSSSAGHPEEIEK	0.371401	0.272747	0.0534245	0.474296	0.337229	0.360785	0.350484	0.840168	0.845363	0.882235	0	0	0	0.155938	0	0	0.212622	0.806707	0.922146	0.889576	0.897226	0	0.0539056	0.207597	0.220932	0	0.0549296	0.0681266	0.403739	0.547353	0.389449	0	0
IKDEDIVTLVDQFPGQSIDFFGALR	0.126383	0.0668762	0.281937	0	0.162898	0.116914	0.152563	0	0.0378679	0.133831	0.159568	0.0237026	0.0295008	0.0364741	0.158934	0.105346	0.0908437	0.146299	0.33479	0.443929	0.652409	0.737078	0.00605219	0	0	0.0178664	0.0126826	0	0.0131829	0	0.604566	0.740823	0.851417
ILDFWEK	0.225856	0.0942761	0.0646419	0.323601	0.720859	0.115532	0.439843	0.75155	0.124813	0.544233	0.809726	0	0.0855074	0.0530721	0.0430483	0.0864348	0.013192	0.146825	0.065355	0.579419	0.901552	0.650562	0	0	0	0	0	0.0271822	0.024192	0.558074	0.227727	0.502738	0.752489
ILDPDTGDSLPR	0.26184	0.39309	0.503084	0.383761	0.337958	0.458956	0.397501	0.295814	0.324424	0.833451	0.593723	0.0694533	0.115394	0.266309	0.0914946	0.200683	0.0741351	0.0246916	0.212766	0.320123	0.504314	0.508286	0	0	0	0	0	0	0.231746	0.359312	0.309924	0.258764	0.549715
ILGLGDLGVQGIGIPIGK	0.154844	0.391466	0.416932	0	0.119097	0.19422	0.335121	0.445322	0.494048	0.515248	0.692297	0.11623	0.0272043	0.139628	0.0313326	0.112976	0.106819	0.513077	0.281973	0.299953	0.584255	0.724407	0.0675047	0.122809	0.0648213	0.0791092	0	0.0788705	0	0.148945	0.450196	0.340349	0.810125
ILLESAIR	0.134171	0.174875	0.345546	0.354414	0.481683	0.535818	0.669397	0.662973	0.659592	0.82397	0.821685	0.21717	0.272969	0.296685	0.375299	0.293761	0.525702	0.587753	0.773214	0.737324	0.807891	0.787964	0.18521	0.158093	0.410724	0.375569	0.409311	0.575419	0.578742	0.697578	0.802756	0.814394	0.761637
ILVDHSIVEAFGQGGR	0.313455	0.381799	0.289455	0.314506	0.276258	0.243128	0.400535	0.547224	0.572068	0.743594	0.768663	0	0	0	0	0	0	0	0.285806	0	0.18831	0.782447	0	0	0	0	0.00722373	0	0	0.226367	0.465691	0.842792	0.933088
IPTVDTIPK	0.250472	0.100745	0.217439	0.429872	0.297468	0.206222	0.695328	0.389984	0.61713	0.643009	0.738727	0.0892091	0.232524	0.482402	0.434929	0.51436	0	0.744768	0.693248	0.658968	0.122496	0.421052	0.0126854	0.0310692	0.152763	0.204028	0.322547	0.275795	0.472646	0.208231	0.357149	0.323272	0.455569
ISDSSDGNVAVDFYHR	0.663883	0.332597	0.467632	0.4995	0.373813	0.53362	0.24888	0.622943	0.505425	0.431801	0.521714	0.31128	0.130512	0.28243	0.244404	0.253621	0.174144	0.420081	0.324458	0.58596	0.514409	0.247412	0.513639	0.266249	0.241083	0.263569	0.302117	0.209204	0.517288	0.464071	0.362334	0.643031	0.48137
IVDPDTGDSLSR	0.26356	0.214227	0.119708	0.176679	0.184579	0.085503	0.0365869	0.264422	0.211432	0.635344	0.753557	0	0.091089	0.380414	0.270285	0.00640349	0	0.115029	0.0536036	0.176121	0.605489	0.849678	0	0.0951544	0	0.0339968	0	0	0.0234313	0	0.366324	0.525905	0.564523
KIDELVEEAVEFADASPQPGR	0.415417	0.00156559	0.0379075	0.0365274	0	0.24722	0.0392283	0.209127	0.478424	0.572655	0.651487	0	0	0.183885	0.0124778	0	0.0229898	0	0	0.202036	0.559291	0.606704	0	0	0.0148088	0.0495666	0	0	0	0	0.439276	0.611995	0.600851
KPAVVNVIIDPFAGAESGR	0	0.19379	0.469658	0.388732	0.197639	0.408349	0.53348	0.639881	0.714976	0.703877	0.494744	0.385934	0.558572	0.222006	0.111915	0.157467	0.3404	0.472162	0.715578	0.474433	0.592658	0.897572	0.263236	0.275938	0.309546	0.183819	0	0	0.0650505	0.663191	0.688243	0.724848	0.875776
LAFPSFK	0	0	0	0	0	0	0	0	0	0	0	0	0	0	0	0	0	0	0	0	0	0	0.108472	0.172199	0.390649	0.115887	0.246443	0.354335	0.634173	0.443824	0.477969	0.829343	0.766137
LANIDLQIR	0.0948366	0.00549409	0.402892	0.0834517	0.0831862	0.12832	0.00935743	0.686863	0.454837	0.74206	0.877617	0.325501	0.237544	0.379087	0.567422	0.199408	0.222215	0.26242	0.430473	0.463389	0.684084	0.83905	0.355794	0.443309	0.534525	0.500907	0.436751	0.483747	0.400877	0.442282	0.664656	0.572479	0.958517
LDLAEVADFVK	0.0912575	0.131105	0.278274	0.257538	0.400149	0.661196	0.685131	0.705577	0.753463	0.815946	0.868293	0.161312	0.191124	0.257327	0.367505	0.417868	0.620554	0.60011	0.621498	0.802326	0.848901	0.888664	0.165058	0.0273322	0.120031	0.0511218	0.0943562	0.173512	0.18079	0.155122	0.719196	0.851662	0.868
LDMYVAAAGINPQR	0.124041	0	0.0977215	0.185811	0.133684	0.266929	0.21347	0.383488	0.409302	0.503816	0.576118	0	0.00561086	0	0	0.0451429	0	0.0853098	0.229595	0.300044	0.297804	0.484633	0.104412	0.208552	0.119956	0.172958	0.0529156	0.0614829	0.106246	0.113876	0	0.12022	0.265574
LDPAVYGDPTSLITWEIVER	0	0.185671	0.695587	0	0	0.334602	0	0	0.00133792	0.00554804	0.370637	0.291113	0.044685	0.0830686	0	0.256032	0.0219244	0	0	0.451021	0.56876	0.54816	0.538465	0	0	0.324231	0	0.127511	0.125631	0.0343052	0.111709	0.648114	0.566255
LEPVIPILLHR	0	0	0	0.00797326	0	0	0.251604	0.186469	0.566956	0	0.514161	0.459686	0	0.45919	0	0	0	0.736689	0	0	0	0	0	0	0	0	0	0	0	0	0	0	0
LFIANPDLVSR	0.270537	0	0.614	0.133404	0.404812	0.197414	0.263289	0.639916	0.16537	0.47399	0.554356	0.547239	0.441089	0.103381	0.206854	0.285846	0.150688	0.40812	0.332658	0.608262	0.908917	0.87498	0.386551	0.113067	0	0.10376	0.407515	0.28546	0	0.203827	0.746596	0.294602	0.341929
LFPNLFGQPSALLVPNQSNEVSSDQK	0.0159325	0.344277	0.116897	0.254214	0.344963	0.375499	0	0.532436	0.55979	0.59764	0.822986	0	0	0	0	0	0	0	0	0.312023	0.579081	0.46982	0.0359979	0	0	0.0277525	0.398354	0.248162	0.213985	0.332103	0.382155	0.337296	0.768787
LGDLSQTQIFAK	0.0295855	0.138414	0	0	0.0223824	0.313248	0.199038	0.434658	0.662028	0.977827	0.888407	0.513322	0	0.0050993	0.0223856	0.150035	0.118574	0	0.193936	0.636494	0.754819	0.928704	0.0991868	0.0586561	0.0401455	0.161244	0.21909	0.114184	0.097364	0.172552	0.170231	0.848598	0.931124
LGGSSAFIGK	0.242491	0.302326	0.159139	0.195463	0.277331	0.147875	0.22493	0.214931	0.43681	0.4027	0.594196	0.0679935	0.0546096	0.00533505	0.0833895	0	0.100803	0.116565	0.0891808	0.173242	0.174482	0.305018	0	0.0897767	0.0220867	0.0457886	0.0189219	0.100225	0.199196	0.0706532	0.0474168	0.265498	0.0334847
LIEANPLFR	0.0397	0.00422757	0.00920124	0.0446523	0.00361531	0.0231833	0.0752258	0.78988	0.357582	0.401122	0.976925	0.0213826	0.021211	0.0780466	0.0366324	0.200084	0.134267	0.163183	0.198238	0.361948	0.444634	0.649902	0.144125	0.213798	0.125529	0.213964	0.155953	0.200269	0.160227	0.0388276	0.122664	0.606791	0.741925
LLFEVAPLGLLIENAGGFSSDGHK	0	0.0236948	0	0	0.00195667	0.00101024	0.0247507	0.0732256	0	0.0679541	0.288851	0.00367841	0	0.0176456	0	0.0741494	0.122261	0.0294609	0.074756	0.0172919	0.0905644	0.544949	0.101616	0	0.14144	0.0243018	0	0.0100641	0.0349475	0.0228519	0.124175	0.0248193	0.272988
LNWLLHFGESPK	0.613984	0.476321	0.365296	0.667379	0.673895	0.525569	0.634884	0.774937	0.434747	0.73726	0.868083	0.6842	0.498387	0.615865	0.542836	0.528072	0.210396	0.588741	0.610938	0.292572	0.932091	0.851961	0.496467	0.624472	0.74342	0.801541	0.83424	0.298945	0.813327	0.871108	0.821023	0.82037	0.886403
LPEGFVESTK	0.308629	0.138788	0.0608389	0.401133	0.259281	0.470328	0.387246	0.397464	0.449121	0.659836	0.805497	0.434058	0.225723	0.0686385	0.242268	0.282768	0.430948	0.564583	0.586542	0.402721	0.726427	0.835372	0.250432	0.189483	0.030776	0.261443	0.116194	0.544997	0.224153	0.33162	0.61977	0.670883	0.854497
LPLWPSEEAAR	0.506409	0.0796416	0.494153	0.530869	0.21849	0.60437	0.413187	0.502126	0.615591	0.700785	0.755908	0.147899	0.543129	0.35869	0.304271	0.416738	0.266615	0.226285	0.612743	0.448249	0.450837	0.867132	0.329358	0.299208	0.627587	0.501869	0.150549	0.54197	0.647916	0.680111	0.572454	0.856881	0.801929
LPMSVIDDYTIR	0.0922092	0.0886872	0	0.114138	0.197605	0.0120264	0.141364	0.845453	0.213566	0.546931	0.700733	0.370705	0.010029	0.486234	0	0.747718	0.506086	0.572677	0.720105	0.889404	0.622585	0.971154	0.0273807	0.0890349	0.398224	0.471292	0.64216	0.15612	0.7129	0.874696	0.555676	0.928778	0.953043
LPVTIQYPYEK	0	0.0470071	0	0.0578182	0	0.158562	0.143601	0.0220491	0.155408	0.0567837	0.513863	0.348802	0	0	0.388841	0.0108641	0.489232	0.341797	0.590516	0.600075	0.643465	0.743847	0.0623972	0.376634	0	0.0274052	0	0.128116	0.589714	0.678578	0.018221	0.378141	0.108908
LSDWITDATCTSGIGK	0.0240278	0	0	0.269125	0.17994	0.0844705	0.415759	0.60319	0.615567	0.637854	0.792037	0.325758	0.347111	0.665868	0.707142	0.731182	0.709289	0.695725	0.337317	0.8531	0.910067	0.80669	0.409677	0.209563	0.218282	0.512492	0	0.0398429	0.712467	0.602078	0.570028	0.723436	0.76977
LSIAWPR	0.434574	0.541896	0.518951	0.450424	0.683519	0.646627	0.834199	0.760421	0.755656	0.870022	0.919569	0.180229	0.262846	0.232566	0.33403	0.422426	0.581026	0.71493	0.582176	0.754575	0.860732	0.876384	0.358261	0.0816862	0.156479	0.109968	0.323359	0.195544	0.479861	0.36938	0.40068	0.661193	0.826066
LTEVSEPSQCR	0.519745	0	0	0.551814	0.489323	0.54144	0.528656	0	0.563227	0.209302	0.695387	0	0	0	0	0.0137764	0	0	0	0	0.0727372	0.000302018	0	0.0277367	0.012082	0.00166348	0.131353	0	0.0668541	0.137219	0.0302707	0.810981	0.748693
LTLEEFLER	0.0175475	0.056745	0	0	0	0.0241923	0.504915	0.0518711	0.244823	0.0640333	0.210978	0.186354	0.101138	0.00284231	0.0522648	0.28374	0.261299	0.208584	0.268452	0.184302	0.702857	0.72385	0.151909	0	0.159294	0	0.270373	0.296384	0.345952	0.474518	0.369747	0.371227	0.387558
LVDEPDIANLPYLQNIVSETFR	0.362447	0.362775	0.736322	0.33674	0.60657	0.863457	0.521307	0.683045	0.67383	0.807746	0.860358	0	0	0.175152	0.0285784	0.379369	0	0	0.201484	0.499324	0.60311	0.901896	0.384612	0.328226	0.00135001	0	0.64077	0.651259	0.600555	0.568084	0.651327	0.678768	0.769734
LVNQVALATLAAEVPLAGENALPR	0.0756788	0	0.297614	0	0	0.308173	0.510773	0.406134	0.597192	0.72446	0.899311	0.3471	0.300562	0.0186101	0.0471433	0.132061	0.104152	0.147641	0.584571	0.711845	0.767268	0.941913	0.318943	0.0987869	0.23005	0.141279	0.450366	0.0534913	0.293476	0.548122	0.708276	0.838936	0.899105
LVYEGNPLAFLVEQAGGK	0.400393	0.218746	0.402807	0.401557	0.523918	0.693837	0.367411	0.158711	0.660107	0.743068	0.87661	0.113224	0.0621216	0	0.294593	0.116291	0	0.147403	0.1959	0.64736	0.63421	0.959722	0.0760105	0	0.373214	0.220473	0	0.055449	0.345299	0.409103	0.399464	0.764094	0.845785
LYTGDLK	0.0486404	0.0504475	0.0343914	0.0519257	0.0657546	0.137099	0.0461191	0.288484	0.0594476	0.387597	0.71707	0.030826	0.0780032	0.0633829	0.0594376	0.0438759	0.0691307	0.0816695	0.139579	0.119163	0.397374	0.130449	0.0376755	0	0	0	0	0	0	0.0369286	0	0.0834751	0.339972
MAEYAEELWELLK	0	0	0	0.596523	0.569662	0.55038	0.436933	0.502774	0.378234	0.66891	0.605927	0.140472	0.201894	0.0609824	0.0323533	0	0.101207	0.347846	0.158204	0.492438	0.470002	0.752272	0.598715	0	0.23334	0.267591	0	0.0537621	0.0506191	0.321375	0.450182	0.254139	0.769802
MIGVEAAGFGLDSGK	0	0.34397	0.295639	0.163261	0.439952	0.500233	0.612662	0.505623	0.573194	0.605442	0.812877	0	0	0	0	0	0	0	0	0	0	0.24441	0	0	0.206386	0	0.0550032	0	0.216838	0.50469	0.467732	0.869467	0.920624
MLAEYPTTAEQDQK	0.0485517	0	0	0	0.0122969	0.224006	0.25433	0	0.238496	0.241078	0	0	0	0.143522	0.0316951	0.297751	0.238223	0.310858	0.286367	0.304856	0.272472	0.254764	0.44676	0.3162	0.261093	0.300372	0.333142	0.244988	0.333782	0.481076	0.466646	0.45503	0.436472
NASAVTELNPTAAVETF	0.0855665	0.146757	0.130607	0.0820069	0.0931348	0.24627	0.160553	0.172778	0.402496	0.67276	0.713467	0.125907	0.027853	0.0369967	0.013541	0.0674254	0	0.271007	0.0442849	0.299625	0.408773	0.782031	0.0766376	0.0684551	0.193773	0.0765365	0.100711	0.0580914	0.143685	0.1286	0.217276	0.535899	0.8943
NILEEITWYK	0.246956	0.255418	0.664282	0.244622	0.800025	0.416588	0.636692	0.649563	0.867987	0.877024	0.934219	0.159917	0.204279	0.551222	0.385525	0.420977	0.812536	0.790007	0.723516	0.864773	0.870753	0.786525	0.192838	0.785238	0.367628	0.432097	0.363756	0.648396	0.902481	0.652851	0.904601	0.8721	0.89235
NLVQWPVEEIK	0.000148486	0.0547726	0	0.0895085	0.137396	0.113377	0.0725975	0.154152	0.285625	0.599391	0.795794	0.212466	0.335109	0.225248	0.472459	0.462193	0.472834	0.335538	0.468516	0.604949	0.598012	0.726506	0.305354	0	0.304203	0.118323	0.249983	0.0494554	0.103282	0.479138	0.675671	0.76436	0.682755
NLVVVSSPDLTK	0.0296732	0.0355334	0.0281782	0.179223	0.166533	0.118991	0.283531	0.349083	0.355586	0.653811	0.968487	0.202837	0.193045	0.165824	0.186527	0.327802	0.253344	0.23886	0.572198	0.629023	0.590601	0.592269	0.141712	0.0714134	0.0334221	0.138382	0.238292	0.0939181	0.132595	0.427629	0.397227	0.961043	0.960697
NVNLPGVVVDLPTLTEK	0.387044	0.18276	0.180474	0.191692	0.472415	0.250246	0.3911	0.366778	0.393502	0.337552	0.93522	0.0706293	0	0.283852	0.0282612	0.200022	0.442336	0.0723424	0.0126223	0.126576	0.214146	0.898514	0.292413	0	0	0.0409036	0	0	0	0.0353247	0.15712	0.160266	0
NVTDNIVDVIYK	0.401629	0.251474	0.31304	0.0447049	0.194701	0	0	0.235073	0.518781	0.500189	0.58702	0.0567999	0	0	0	0	0	0	0	0.397942	0.498149	0.917706	0.0582079	0.0941853	0.139229	0.0663592	0.222235	0.065865	0.075946	0.16167	0.397824	0.426225	0.798525
QALNVFR	0	0.220489	0.0377836	0.0736655	0.260058	0.602273	0.646079	0.531923	0.808698	0.90138	0.5975	0.169804	0.00221495	0.306658	0.159522	0.411697	0.325357	0.165915	0.233617	0.907086	0.912813	0.936105	0.81814	0.0690505	0.196006	0.142183	0.306173	0.528611	0.457525	0.450243	0.837473	0.872077	0.931732
QIQDSVLEAILSR	0.421232	0	0	0.548212	0.266381	0.381657	0.517348	0.463434	0.502344	0	0.263237	0.2706	0	0.48781	0.39842	0.207143	0.392978	0	0.200635	0.34842	0	0.415737	0.0670892	0.317877	0	0	0.265016	0.450506	0.576881	0.286741	0.344899	0.611728	0.781443
QLCVITCGDDK	0.0711513	0.148718	0.0579502	0.03802	0.0651482	0	0.00172475	0.00247904	0.255408	0.979171	0.964817	0.0354722	0.0071999	0	0	0.0662229	0.258829	0.216962	0.144989	0.0191726	0.320752	0.97231	0.151375	0.331359	0.0777531	0.135804	0.179691	0.197551	0.0526211	0.487905	0.303291	0.976299	0.973474
QNLDVTPDPATIIQAALPAILEK	0.324037	0.304533	0.728044	0.621529	0.562233	0.593905	0.525413	0.859893	0.873944	0.8456	0.949051	0.00157092	0	0.035953	0.325957	0.0916096	0	0	0.205038	0.845932	0.912008	0	0.486308	0.556043	0.56447	0.473659	0.539368	0.241486	0.687673	0.503209	0.678624	0.767256	0.858066
QSDCMIVAGTLTNK	0	0	0	0	0	0	0.300055	0	0.770139	0.592581	0.38082	7.53797e-05	0.171154	0.0128909	0.0184859	0.403399	0.354888	0.110937	0.011125	0.817881	0.980161	0.982691	0.15681	0.13897	0.0148197	0.115056	0	0.0551691	0	0	0.134922	0.444428	0.977765
RFESEDDPLFLR	0.0337826	0.0208725	0.0413602	0.14392	0.0905316	0.0445294	0	0.039227	0	0.0282651	0	0.0964013	0.0738486	0.10192	0.0868831	0.422065	0.322488	0.126242	0.0602125	0.156224	0.157634	0.898253	0.00294267	0.022449	0.0186545	0.0779056	0.0679674	0.0257626	0.753836	0.834348	0.825189	0.909681	0.910317
RGEGPTLVECETYR	0	0.0546821	0	0	0.087157	0	0.570616	0	0.63074	0.116156	0.491553	0	0.586963	0	0.10549	0.0486271	0.22838	0.0770441	0.464324	0.0229401	0.0318036	0.535979	0.0416225	0.191764	0.201799	0.0331862	0.139023	0	0.0100965	0.14044	0	0.131423	0.234522
SDTGYDLNLFESK	0.120488	0.0770272	0.0710022	0.00346633	0.263955	0.252036	0.311764	0.451992	0.495717	0.647501	0.695113	0.101617	0.00728091	0.0747896	0.0999707	0.0811165	0.0790904	0.130337	0.193523	0.192624	0.206631	0.316107	0.0115273	0.0776605	0.0371704	0.148589	0.112634	0.074564	0.0761056	0.456626	0.0510709	0.434473	0.488997
SEIESAVSLLR	0	0	0	0	0	0.0956952	0.109652	0.169149	0.0746346	0.863105	0.889778	0.0906021	0.0731188	0.211516	0.132158	0.414463	0.183409	0.171914	0.511173	0.95163	0.941535	0.945171	0.0446754	0	0	0	0.060205	0.676269	0	0.43758	0.106367	0.417346	0.944279
SGIEQGPQVDSEQFNK	0	0.13769	0.144308	0	0	0.0210467	0.027606	0.405215	0.0168084	0.0402601	0.747663	0.127487	0.0639496	0.0677113	0.162074	0.168548	0.269293	0.32289	0.416913	0.524243	0.697421	0.843375	0	0	0	0	0	0	0	0	0	0	0
SLEDHSPLPNITVGDIGTK	0.0540401	0.234355	0.295199	0.245653	0.363146	0.587903	0.70215	0.565998	0.567024	0.774229	0.934189	0.142875	0.0401586	0.0277049	0.0621808	0.0924939	0.0576067	0.194739	0.223134	0.493148	0.788353	0.866461	0.152415	0	0	0.113035	0.082816	0.0825555	0.123865	0.727462	0.376377	0.789687	0.942026
SLLVELISAK	0.00794116	0.104215	0	0	0	0.0922699	0.185276	0.0976292	0.30363	0.635463	0.551846	0.288293	0.139132	0.148418	0.0762741	0.170766	0.197178	0.268597	0.313656	0.565382	0.609852	0.755697	0.0383784	0.132547	0.122803	0.0490343	0.226915	0.166961	0.321362	0.490278	0.494741	0.555956	0.6942
SLNEGGSTDTNIDTFVSR	0.516041	0.0437142	0.672672	0.662713	0.0302555	0	0.739242	0	0.903015	0.885222	0.914596	0.255227	0.432979	0.220549	0.260193	0.0281912	0.853406	0.88385	0.843014	0.855598	0.892896	0.925535	0.516153	0.272751	0	0.529911	0.56502	0.67663	0.628921	0.870917	0.889206	0	0.897444
SLTTTATADGIEECR	0.131425	0.0869372	0.127634	0.134496	0.149539	0.0515582	0.0860476	0.0988698	0.578465	0.708814	0.733001	0.226613	0.354423	0.244879	0.287071	0.132481	0.195239	0.231634	0.23465	0.603088	0.435779	0.691635	0.0841748	0.0767819	0.103774	0.0312749	0.0180401	0.0796444	0.0465501	0.0864456	0.566709	0.460833	0.741126
SQYSDLTVVEAEK	0	0	0	0	0	0	0.57329	0.519156	0.627891	0.638181	0.724165	0.750432	0.066702	0.436289	0.0151075	0	0.438536	0.599485	0.725556	0.572126	0.589215	0.884789	0.147021	0.191529	0.055436	0.584082	0.0929862	0.635117	0.476085	0.708913	0.654652	0.75265	0.734361
SSEEEKLPSGFLETVNK	0.123505	0.141428	0.195426	0.0415357	0.372751	0.0687283	0.399253	0.435058	0.662373	0.734649	0.61375	0.149711	0.187088	0.237997	0	0.217105	0.441393	0.496926	0.301636	0.30355	0.930022	0.879282	0.17511	0.0905606	0.0449839	0.143252	0.0376487	0.0608839	0	0.113535	0.196682	0.863679	0.710449
SYSPFVDREDGYSYYYPSDWR	0	0	0	0	0.205402	0	0.088688	0	0	0	0.591351	0.00802951	0	0.00715583	0.158829	0.221048	0	0	0	0	0	0.778834	0.357661	0.0739757	0.218464	0.178973	0.125545	0	0	0	0	0.648399	0.813533
TAEQTPLTAFYAGK	0	0.105474	0	0	0	0.0982013	0.183816	0.189096	0.626815	0.804278	0.911293	0.0678408	0.328973	0.460547	0.316362	0.101402	0.136617	0.246428	0.386514	0.662117	0.572449	0.705647	0	0.0363662	0.176067	0.165533	0.186157	0.085953	0.13998	0.129189	0.32617	0.61758	0.572226
TDVMTLQGLGLVSPK	0	0.152793	0	0.13603	0.428209	0	0.00733727	0.734219	0.808796	0.769667	0.662	0	0	0	0.639159	0.530559	0.547991	0.653921	0.850602	0.73476	0.806462	0.830939	0	0.533405	0.535796	0.342832	0.481694	0.550805	0.676265	0.716027	0.735544	0.791903	0.748618
TEDLGGNSTTQEVVDAVIANLD	0.152297	0	0	0	0	0.0827987	0.165659	0.0888731	0.149922	0.190733	0.327063	0.165439	0.593013	0.3844	0.130374	0.179563	0.0696818	0	0.338721	0.117957	0.312846	0.741888	0.0275962	0.29064	0.275449	0.323298	0.253208	0	0.153741	0.357401	0.202409	0.72984	0.712516
TLFGPGPLFADELTR	0.117322	0	0	0	0	0	0	0.0610875	0	0.225018	0.649398	0.138673	0.00393376	0	0	0	0.174487	0.0781965	0.0338044	0	0.546603	0.540474	0	0.188919	0	0.14391	0	0.0528864	0	0.0550029	0.0810377	0	0
TPVGGGVSSLNVQLR	0.176764	0.100577	0.171261	0.150062	0	0.0780037	0.490558	0.551876	0.564044	0.700561	0.809504	0	0.0748246	0.0806296	0.00355629	0.121393	0.0411988	0.252059	0.0896116	0.132801	0.705778	0.7781	0	0.0240617	0.126328	0.110572	0.146863	0.00987977	0	0.275471	0.170686	0.751079	0.812312
TTQNGSEVVELTEFEK	0.32141	0	0.0948479	0.182438	0.125074	0.29796	0.177714	0.121715	0.0195608	0.0739599	0.782841	0	0	0	0	0	0	0	0	0	0	0	0	0	0	0.433091	0.37518	0.0285694	0.072641	0	0.409053	0.403694	0.226655
TTYVLAVK	0.0469508	0	0.0708327	0.0451357	0.119102	0.145039	0.0127643	0.0664955	0.174085	0.2427	0.754589	0.0208424	0.0282193	0	0	0.0135191	0.0583847	0.0945405	0.366222	0.207366	0.223191	0.23357	0.0198873	0.0604202	0.0358045	0.0660176	0	0	0	0.0748104	0.104026	0.0941879	0.357882
TVSQNDAFEFNSK	0.0359159	0.0531727	0.103008	0.121783	0.0851542	0.318398	0.257273	0.0764618	0.80264	0.691061	0.768157	0.129939	0.539703	0	0	0.00908184	0.0594233	0.139049	0.17496	0.728495	0.839019	0.86134	0.125629	0.15894	0.0599699	0	0.0635548	0.201543	0.292369	0.0144288	0.734667	0.828154	0.538468
TYDLGLASNLPR	0.44688	0.463132	0.456407	0.499596	0.529111	0.486874	0.49518	0.421405	0.546216	0.43475	0.498505	0.119794	0.00485728	0.129944	0.165594	0.298952	0	0.104671	0	0.257148	0.0836829	0.940225	0.43945	0.641691	0.734334	0.788042	0.789063	0.835046	0.84125	0.861478	0.859151	0.917665	0.919413
VDDLMNWAR	0	0	0.041839	0.191493	0.355081	0	0.932218	0.893101	0.981546	0.985221	0.974921	0.164704	0.0964861	0.00954343	0.158247	0.118491	0.919472	0.786531	0.953953	0.98441	0.991048	0.95195	0.274205	0.0688382	0.0541989	0.546596	0	0.0653885	0.344419	0.310921	0.758594	0.966162	0.971476
VDVQCVLETLGGGLGGR	0	0	0	0	0	0.240409	0.145903	0.297152	0.485861	0.882366	0.411689	0	0.302234	0.12961	0.00441088	0.152814	0.230043	0.0322809	0.396354	0.63992	0.373061	0.682617	0.0611035	0.0261427	0	0.497311	0.485149	0.49805	0.525703	0.274528	0.461567	0.884942	0.789285
VEAFAETLVSGLDR	0.322328	0.563049	0.290244	0.599645	0.329622	0.605152	0.209581	0.76648	0.885745	0.918401	0.878723	0.198097	0.381419	0.142861	0.68456	0.35398	0.698597	0.396907	0.652101	0.789085	0.806518	0.683261	0.00982202	0.501019	0.141734	0.465598	0	0.391242	0.640199	0.540148	0.297996	0.429276	0.869595
VENQEGVANFDDILVNSDAFMIAR	0	0.353377	0.043207	0	0.107706	0	0	0.112848	0.400474	0.81498	0.665086	0.206193	0	0	0	0	0	0.153869	0	0.492283	0.383689	0.915358	0.077573	0	0	0	0	0.164673	0.0744531	0.019311	0.704531	0.72251	0.928295
VFNQDLFFK	0.035319	0.0910557	0.260806	0.251871	0.337525	0.343697	0.497243	0.386605	0.376261	0.789375	0.708812	0	0.0199122	0.0188451	0.0708811	0.191616	0.174032	0.206745	0.245634	0.454039	0.579936	0.372637	0.0669713	0.128083	0	0.00899944	0.0913816	0.0850145	0.0963241	0.0448324	0.104054	0.483794	0.672894
VGDGDCGSTMYR	0.0926063	0.151788	0.281857	0.12868	0	0.57771	0	0	0	0.184066	0	0	0	0.241382	0	0.143777	0.279536	0	0	0	0	0	0.0863633	0.0259121	0.256748	0.318272	0.239291	0.397219	0.588179	0	0.0321361	0.0102673	0.747565
VGDWANYLTPEMAAR	0.208769	0.314394	0.138535	0	0	0.35042	0.113373	0.485302	0.160284	0.269465	0.465101	0.151839	0.21749	0.32174	0.0707041	0.0301954	0	0.548626	0.479471	0.500408	0.687557	0.776867	0	0.165411	0	0	0	0	0	0.133792	0.120995	0.174854	0.0225114
VGEDEFGYMLANILK	0.159829	0.378548	0.344957	0.324277	0.604373	0.309154	0.153242	0.339459	0.472571	0.415827	0.126924	0.365597	0.593341	0.547191	0.685978	0	0.442588	0.478171	0.482225	0.044077	0.577073	0.553736	0	0	0	0.0458918	0.145973	0.139775	0.180933	0.0481976	0.390236	0.378153	0.38038
VIASLGPFVTGNSYDSDELLK	0.627849	0.488119	0.514147	0.464919	0.536697	0	0	0	0.800551	0.698194	0.94483	0	0	0.196882	0.141195	0.544803	0.594858	0	0.346589	0.834826	0.839671	0.804383	0.130611	0.363365	0.579402	0.32665	0	0	0	0.155879	0	0.646825	0.642502
VIEPSELSR	0.272966	0.221683	0.251123	0.285171	0.278722	0.30804	0.355537	0.382616	0.378663	0.730956	0.797117	0	0.0401553	0	0	0	0	0	0.0321557	0.101486	0.0903097	0.710886	0.280145	0.280385	0.205032	0.255716	0.199167	0.258457	0.259173	0.1562	0.283438	0.249691	0.316823
VIEVAPIR	0.0710326	0.0487535	0.0406702	0.0215911	0.108206	0.432352	0.228261	0.268139	0.592157	0.732095	0.785731	0.0609034	0.0313072	0	0.210827	0.158152	0.249366	0.341573	0.433771	0.654921	0.679015	0.792757	0.0433467	0.205887	0.0576787	0.226122	0.377151	0.358175	0.596434	0.6052	0.679626	0.770391	0.739219
VITFNAQLDR	0.352736	0.059675	0.0806237	0.233011	0.647016	0.0919554	0.591847	0.69471	0.418724	0.659104	0.845989	0.0756407	0.0746385	0.0276435	0.118347	0.247057	0.204745	0.132381	0.648286	0.90623	0.83804	0.956786	0.0059797	0	0	0	0.0120974	0.177426	0.0168334	0.588396	0.748192	0.592015	0.962081
VLDACGSDIIELGVPYSDPLADGPVIQAAATR	0	0	0	0.538271	0.353259	0.241311	0.475781	0.581347	0.639977	0.562333	0.745078	0	0	0	0	0.443501	0	0.307077	0	0.427925	0.493328	0.754561	0	0	0	0	0	0	0	0	0	0	0
VLSGESGAIADSLILNAAAALLVSNR	0.314371	0.140251	0.236089	0.261406	0.373151	0.534993	0.628406	0.661171	0.577174	0.532445	0	0	0.0833574	0.122211	0.0928857	0	0.318896	0.148639	0.350364	0.0978848	0.0271769	0.554485	0.0664953	0.304793	0.187287	0.682266	0.429739	0.243083	0.191528	0.00380065	0	0.464315	0.523543
VPGGSSSGSAVAVAAR	0	0	0	0	0	0	0	0.646882	0.81198	0.850083	0.90782	0.120283	0.0336558	0.312695	0.080669	0	0.0208079	0.21888	0.01805	0.37321	0.674985	0.646174	0.354904	0.540124	0	0.105584	0	0.562168	0.387856	0.421912	0	0.388311	0.940202
VPVVGVVYNPIMEELFTGVQGK	0.217139	0.321433	0.0173809	0.110452	0.354192	0.0897753	0.0406608	0.512097	0.636546	0.61544	0.788815	0.123778	0	0.00752607	0.0259035	0	0.0455714	0.0418462	0.2039	0.123127	0.767226	0.896784	0.462345	0.516807	0.0791839	0.0687102	0.318137	0.36256	0.513538	0.376015	0.557545	0.750997	0.857377
VQELSVYEINELDR	0.424422	0.135943	0.224466	0.575766	0.0220391	0.0906852	0.401533	0.410598	0.429777	0.745772	0.822265	0.238023	0.44872	0.399403	0.208142	0.459892	0.563649	0.615969	0.464733	0.586374	0.885589	0.892898	0.0428302	0.204939	0	0.010916	0.194735	0.203129	0	0	0	0.229257	0.204602
VQFGDLGNNFMVDAK	0	0	0.10712	0	0	0.19653	0.451099	0.441391	0.369069	0.505744	0.449586	0	0	0	0.0710129	0	0.11451	0	0.328523	0.110703	0.779813	0.630983	0.105681	0.120587	0.199965	0.441666	0.663029	0.329225	0.555038	0.673442	0.723384	0.803273	0.709034
VQPDEGIYLR	0	0	0	0	0	0.20282	0.884853	0.827853	0.946219	0.885014	0.851958	0	0.342702	0.229306	0.322201	0	0	0	0.654597	0.779961	0.692045	0.342111	0.0998251	0	0	0.0138093	0.0650834	0.361531	0.750894	0.817387	0.272299	0.914743	0.783516
VQSLAESNLSSLPDR	0.390968	0.371074	0.464969	0.128437	0.699728	0.118552	0.356567	0.647764	0.636008	0.431863	0.930937	0.744253	0.776901	0.77616	0.721738	0.713221	0.672448	0.387093	0.471909	0.511066	0.624052	0.962503	0	0	0	0	0	0	0	0	0	0	0
VQTLAEGVTVAR	0.0067342	0	0	0	0.0873631	0	0	0.687958	0.00378384	0.167336	0.775878	0.0689903	0.000961348	0.098796	0.0919358	0.157735	0.144846	0.412123	0.507096	0.520958	0	0.866393	0.0416159	0.0417367	0.0138585	0.525189	0	0.160206	0.166721	0.347628	0.274408	0.530708	0.877563
VSAANSRPPNPQ	0.0739831	0.195116	0.210073	0.208515	0.254465	0.130823	0.0548558	0.16368	0.724214	0.758922	0.796074	0.0261851	0.125161	0.161982	0	0	0.00369369	0.00816221	0.344062	0.39046	0.353184	0.809055	0.152611	0.109488	0.275722	0.233258	0.268743	0.24518	0.379539	0.269121	0.337617	0.818624	0.794533
VSAQSELLTALLVTEAGTK	0.48691	0.384646	0.0874172	0.381298	0.435222	0.492834	0.397376	0.344803	0.461425	0.485234	0.889656	0.0610389	0.138291	0.128306	0.0282623	0	0	0.31989	0	0.327719	0.0476546	0.747503	0	0	0	0	0	0	0.687866	0.399375	0.614653	0.740563	0.478805
VSDIRPGQDVTVTTDSGK	0.193683	0.264604	0.265843	0.265844	0.374786	0.529943	0.648412	0.708115	0.620323	0.758624	0.762244	0.0527144	0.0323403	0.0406686	0.0225064	0.14545	0.350044	0.346854	0.360167	0.641479	0.561615	0.845809	0.0221452	0.292598	0.0860211	0.219012	0.253722	0.433875	0.616962	0.801729	0.786095	0.764736	0.870456
VSFTGSTDVGR	0.320454	0.0953377	0.486414	0.562408	0.62346	0.620629	0.686898	0.5361	0.708494	0.646646	0.741761	0.4529	0.417185	0.504633	0.663036	0.64063	0.422752	0.627071	0.593969	0.646903	0.63765	0.740668	0.176603	0.137697	0.558251	0.597404	0.352665	0.282911	0.505418	0.596099	0.513263	0.573412	0.579832
VSNQIGLDAAVEAAAEFLNK	0	0.0826773	0	0	0	0.215284	0.182904	0.108745	0.78483	0.565106	0.742129	0	0	0	0	0.0992599	0	0.157235	0.300899	0.62899	0.744574	0.860179	0.0847657	0.00553148	0.0110192	0	0.0322885	0	0.27608	0.622284	0.428769	0.841008	0.813636
VSNYPPCPKPEMIK	0.259837	0	0.0621984	0.104048	0	0	0	0	0	0	0.570454	0.125092	0	0	0.370567	0.158792	0.300617	0.428302	0.373373	0.180095	0.824471	0.536935	0.349751	0.33692	0.136659	0.223408	0.695855	0.617572	0.480534	0.476258	0.524668	0.503321	0.51982
VTGFGNPDWLR	0.00378744	0	0.0181821	0	0.108632	0.0972086	0.16663	0.218099	0.187454	0.788796	0.787751	0	0	0.150102	0.129506	0.123755	0.142636	0.551734	0.199599	0.790494	0.833897	0.77217	0.00158496	0.0252993	0	0	0.0808654	0.194421	0.295722	0.193428	0.724291	0.706687	0.856234
VTIVQSSTVYNDTPATIDK	0	0.0392522	0.0876571	0.0742746	0.210617	0.434744	0.503954	0.503092	0.685565	0.854738	0.921689	0.238363	0.100079	0.0266748	0.0980446	0.191747	0.294501	0.0506002	0.456126	0.664867	0.868609	0.865309	0.00393679	0.0416116	0	0.0578946	0.0721554	0.224737	0.226294	0.187828	0.7459	0.831817	0.925837
VVIDCATTDPDGR	0	0	0.00485372	0	0	0.308066	0.0905846	0.292025	0.304693	0.382601	0.709566	0.247154	0.1432	0.252558	0.164549	0.387717	0.378212	0.291633	0.210024	0.285281	0.85774	0.774733	0.329097	0	0	0.505027	0.288543	0.641871	0.119832	0.219246	0.07898	0.484925	0.876763
VYDEFVEK	0.474629	0.207916	2.18314e-05	0.0203415	0.505636	0.527399	0.1275	0.839825	0.777914	0.853984	0.87379	0.492386	0.566973	0.459709	0.376985	0.728299	0.545214	0.610214	0.737014	0.702301	0.796567	0.575361	0.174615	0.202053	0	0.0980483	0.161933	0.181899	0.533949	0.34653	0.449598	0.607072	0.0866068
VYTVFLPLIEGSFR	0.0351873	0.0793661	0.144856	0.0226716	0	0.338669	0.174612	0.198862	0.519276	0.446983	0.646773	0.0615778	0.347645	0.57294	0.569089	0.343355	0.6215	0.371419	0.427932	0.811408	0.594433	0.643659	0.0367087	0	0	0.060467	0.0785695	0.393565	0.307207	0.244182	0.50988	0.428925	0.961554
WAMLGAFGCITPEVLQK	0.259929	0.210028	0.295546	0.117777	0.149672	0.10716	0.0432747	0.265522	0.290419	0.350839	0.308068	0.157626	0.290655	0	0.100419	0.152496	0.109201	0.355719	0.140276	0.608456	0.508054	0.788456	0.470122	0.593767	0.460405	0.271697	0.0483722	0	0.286277	0.349511	0.216348	0.749091	0.676391
WDGVPFLMK	0	0.499272	0	0.313538	0.313476	0.426303	0.204567	0.147769	0.440821	0.318258	0.588834	0	0	0	0	0	0	0	0	0	0	0	0.318743	0.402912	0.24019	0.418198	0.439101	0.321836	0.154046	0.748453	0	0.550757	0.327242
YDLSSIR	0.532991	0.169568	0.27913	0.374891	0.556968	0.770712	0.421603	0.332437	0.644067	0.661588	0.719458	0.351768	0.342768	0.278497	0.302453	0.0326767	0.605885	0.122779	0.357668	0.713734	0.393618	0.572981	0.337332	0.335289	0.460773	0.116966	0.0398419	0.549339	0.302312	0.241709	0.50905	0.384104	0.666347
YLAAGDDFSIK	0.385279	0.333154	0.186265	0.58043	0.462289	0.0469379	0.10527	0.0340316	0.0775362	0.0861413	0.622459	0.625144	0	0.0377699	0	0.09962	0	0.0710317	0.171438	0.0700882	0.0813487	0.103753	0.329129	0.310264	0.193549	0.678555	0.21004	0.280297	0.231069	0.125639	0.181451	0.155418	0.130013
YNDLLDR	0.141107	0.150567	0.181771	0.193167	0.189826	0.25461	0.287932	0.311221	0.431	0.568006	0.705737	0.148467	0.192476	0.17435	0.19543	0.172383	0.198976	0.25975	0.429239	0.446279	0.574547	0.699062	0.149144	0.174564	0.19082	0.216059	0.188087	0.279696	0.278057	0.352388	0.452461	0.597786	0.686435
YYTLIVGANER	0.542646	0.544653	0.373121	0.542612	0.581795	0.305834	0.833044	0.605733	0.620927	0.717482	0.929346	0.656363	0.32085	0.499853	0.163906	0.411473	0.886675	0.68539	0.91496	0.765119	0.645111	0.657799	0.288051	0.12331	0.346672	0.353478	0.416445	0.518092	0.683364	0.308598	0.329294	0.832091	0.911477
